# Supplementary material for: Studies of OC-STAMP in Osteoclast Fusion: A New Knockout Mouse Model, Rescue of Cell Fusion, and Transmembrane Topology
Source: PLoS One. 2015 Jun 4;10(6):e0128275. doi: 10.1371/journal.pone.0128275 (PMC4456411; doi:10.1371/journal.pone.0128275)
Supplement: S2 Table — (XLS) [file pone.0128275.s005.xls]

## Sheet: OCSTAMP.TXT
SampName	SampNo	MeasNo	MeasDate	Filename	S-DOB	S-Remark	Meas-Rmk	Site	VOX-TV	VOX-BV	VOX-BV/TV	Conn-Dens.	TRI-SMI	DT-Tb.N*	DT-Tb.Th*	DT-Tb.Sp*	DT-Tb.(1/N).SD*	DT-Tb.Th.SD*	DT-Tb.Sp.SD*	Mean1	Mean2	Mean3	Mean-Units	TRI-TV	TRI-BV	TRI-BV/TV	TRI-BS	TRI-BS/BV	TRI-Tb.N	TRI-Tb.Th	TRI-Tb.Sp	TRI-DA	TRI-|H1|	TRI-|H2|	TRI-|H3|	TRI-H1x	TRI-H1y	TRI-H1z	TRI-H2x	TRI-H2y	TRI-H2z	TRI-H3x	TRI-H3y	TRI-H3z	El-Siz-X	El-Siz-Y	El-Siz-Z	Dim-X	Dim-Y
OC Stamp 2 wk WT 424-4	10071	20763	2013-12-18 15:23:00	C0020534				Custom	0.1518	0.039	0.2568	-	0.874	-	-	-	-	-	-	1.0141	-	-	[1/cm]	0.205	0.037	0.181	1.102	29.65	2.687	0.067	0.304	4.148	0.187	0.776	0.225	0.144	0.118	0.007	-0.033	-0.008	0.775	-0.143	0.174	-0.004	0.012	0.012	0.012	88	92
OC Stamp 2wk WT 424-6	10072	20765	2013-12-18 16:19:00	C0020536				Custom	0.1632	0.0358	0.2196	-	0.627	-	-	-	-	-	-	0.8736	-	-	[1/cm]	0.213	0.034	0.161	1.115	32.491	2.619	0.061	0.32	6.696	0.192	1.291	0.24	0.185	-0.039	0.035	-0.218	0.1	1.269	0.051	0.235	-0.009	0.012	0.012	0.012	84	100
OC Stamp 2wk WT 426-3	10073	20771	2013-12-25 16:18:00	C0020539				Custom	0.2297	0.0479	0.2083	-	1.04	-	-	-	-	-	-	0.8996	-	-	[1/cm]	0.318	0.045	0.142	1.289	28.288	2.021	0.07	0.423	5.917	0.239	1.416	0.29	0.202	-0.125	0.027	-0.11	0.129	1.406	0.153	0.246	-0.01	0.012	0.012	0.012	108	116
OC Stamp 2wk WT 443-6	10074	20773	2013-12-25 17:15:00	C0020541				Custom	0.1716	0.0371	0.2164	-	0.62	-	-	-	-	-	-	1.0713	-	-	[1/cm]	0.233	0.035	0.152	1.127	31.718	2.413	0.063	0.351	6.992	0.206	1.446	0.24	0.198	-0.057	-0.006	-0.005	-0.175	1.436	0.067	0.229	0.028	0.012	0.012	0.012	92	100
OC Stamp 2wk WT 423-2	10075	20782	3-FEB-2014 16:48	C0020550				Custom	0.2461	0.0619	0.2515	-	0.84	-	-	-	-	-	-	1.2057	-	-	[1/cm]	0.33	0.059	0.178	1.354	22.973	2.051	0.087	0.4	6.565	0.244	1.604	0.294	-0.136	-0.201	-0.016	-0.075	-0.081	1.6	-0.243	0.165	-0.003	0.012	0.012	0.012	120	108
OC Stamp 2wk WT 443-10	10076	20784	3-FEB-2014 17:44	C0020552				Custom	0.1947	0.0432	0.2221	-	0.726	-	-	-	-	-	-	1.0858	-	-	[1/cm]	0.273	0.041	0.151	1.24	30.047	2.269	0.066	0.374	5.986	0.216	1.293	0.246	0.214	0.006	-0.028	0.171	-0.398	1.218	0.002	0.234	0.076	0.012	0.012	0.012	96	112
OC Stamp 2wk WT 478-1	10077	20786	3-FEB-2014 18:41	C0020554				Custom	0.2061	0.0518	0.2512	-	0.803	-	-	-	-	-	-	1.1938	-	-	[1/cm]	0.274	0.049	0.179	1.235	25.02	2.249	0.079	0.364	7.035	0.224	1.579	0.268	0.204	0.091	0.02	0.193	-0.09	-1.564	-0.106	0.244	-0.027	0.012	0.012	0.012	100	108
OC Stamp 2wk WT 478-3	10078	20788	3-FEB-2014 19:38	C0020556				Custom	0.2062	0.0543	0.2632	-	0.822	-	-	-	-	-	-	1.2247	-	-	[1/cm]	0.274	0.051	0.188	1.268	24.554	2.31	0.081	0.351	5.25	0.222	1.169	0.259	-0.116	-0.189	-0.009	0.175	-0.167	1.143	-0.217	0.13	0.052	0.012	0.012	0.012	108	100
OC Stamp 2wk WT 478-4	10079	20790	3-FEB-2014 20:34	C0020558				Custom	0.2238	0.0566	0.2529	-	1.065	-	-	-	-	-	-	1.1959	-	-	[1/cm]	0.315	0.053	0.17	1.351	25.064	2.14	0.079	0.387	4.403	0.221	0.976	0.278	0.064	0.212	-0.005	0.092	-0.003	0.971	-0.265	0.081	0.025	0.012	0.012	0.012	124	100
OC Stamp 2wk WT 489-1	10080	20792	3-FEB-2014 21:31	C0020560				Custom	0.1523	0.0362	0.238	-	0.686	-	-	-	-	-	-	1.0951	-	-	[1/cm]	0.223	0.034	0.155	1.167	33.651	2.615	0.059	0.323	3.514	0.18	0.634	0.213	0.167	0.066	0.01	-0.026	-0.029	0.632	-0.079	0.198	0.006	0.012	0.012	0.012	88	100
OC Stamp 2wk WT 489-6	10082	20794	3-FEB-2014 22:28	C0020562				Custom	0.1701	0.0437	0.2568	-	0.583	-	-	-	-	-	-	1.1697	-	-	[1/cm]	0.253	0.041	0.164	1.151	27.621	2.269	0.072	0.368	5.333	0.199	1.064	0.239	-0.03	-0.19	-0.051	0.038	-0.281	1.025	-0.236	0.033	0.018	0.012	0.012	0.012	104	96
OC Stamp 2wk WT 493-1	10083	20796	6-FEB-2014 15:37	C0020564				Custom	0.1926	0.0403	0.2091	-	0.761	-	-	-	-	-	-	1.0499	-	-	[1/cm]	0.263	0.038	0.146	1.209	31.396	2.294	0.063	0.372	5.939	0.221	1.317	0.246	0.221	-0.004	0	0.002	0.095	1.314	0.005	0.245	-0.017	0.012	0.012	0.012	96	108
OC Stamp 2wk WT 493-3	10084	20798	6-FEB-2014 16:34	C0020566				Custom	0.1797	0.0476	0.2647	-	0.762	-	-	-	-	-	-	1.1728	-	-	[1/cm]	0.243	0.045	0.186	1.183	26.096	2.428	0.076	0.335	5.245	0.198	1.039	0.259	0.122	-0.155	-0.009	-0.066	-0.115	1.03	-0.202	-0.158	-0.03	0.012	0.012	0.012	100	96
OC Stamp 2wk WT 493-4	10085	20800	6-FEB-2014 17:30	C0020568				Custom	0.2002	0.0474	0.2369	-	0.798	-	-	-	-	-	-	1.1073	-	-	[1/cm]	0.284	0.045	0.158	1.257	27.821	2.207	0.071	0.381	5.737	0.216	1.244	0.254	0.191	0.1	-0.011	0.18	-0.203	1.214	-0.113	0.221	0.054	0.012	0.012	0.012	100	112
OC Stamp 2wk oc oc 466-4	10086	20802	6-FEB-2014 18:27	C0020570				Custom	0.2049	0.0607	0.2965	-	0.94	-	-	-	-	-	-	1.3012	-	-	[1/cm]	0.273	0.057	0.211	1.237	21.43	2.264	0.093	0.348	6.018	0.219	1.323	0.272	0.211	-0.04	0.045	-0.273	0.028	1.294	-0.05	-0.268	-0.004	0.012	0.012	0.012	96	112
OC Stamp 2wk oc oc 477-1	10087	20804	6-FEB-2014 19:24	C0020572				Custom	0.2084	0.0437	0.2095	-	0.621	-	-	-	-	-	-	1.0497	-	-	[1/cm]	0.274	0.041	0.152	1.27	30.408	2.314	0.065	0.366	6.1	0.228	1.394	0.253	0.212	0.082	-0.012	0.048	0.092	1.39	-0.092	0.236	-0.012	0.012	0.012	0.012	100	108
OC Stamp 2wk oc oc 477-2	10088	20806	6-FEB-2014 20:20	C0020574				Custom	0.22	0.0591	0.2684	-	0.908	-	-	-	-	-	-	1.2232	-	-	[1/cm]	0.295	0.056	0.19	1.269	22.562	2.15	0.088	0.376	6.726	0.235	1.582	0.276	0.229	0.041	0.03	-0.183	-0.13	1.566	-0.051	0.271	0.016	0.012	0.012	0.012	100	116
OC Stamp 2wk oc oc 477-3	10089	20808	6-FEB-2014 21:17	C0020576				Custom	0.2347	0.0606	0.2582	-	0.859	-	-	-	-	-	-	1.213	-	-	[1/cm]	0.328	0.057	0.175	1.326	22.993	2.02	0.087	0.408	6.327	0.234	1.486	0.292	-0.211	-0.102	-0.006	0.046	-0.181	1.474	-0.127	0.261	0.036	0.012	0.012	0.012	104	124
OC Stamp 2wk oc oc 490-1	10090	20811	2014-02-20 21:26:00	C0020579				Custom	0.1392	0.035	0.2514	-	0.419	-	-	-	-	-	-	1.1136	-	-	[1/cm]	0.21	0.033	0.158	1.048	31.306	2.486	0.063	0.338	4.676	0.174	0.817	0.224	0.169	0.041	0.001	0.044	-0.148	-0.802	-0.052	0.214	-0.042	0.012	0.012	0.012	80	104
OC Stamp 2wk oc oc 513-2	10091	20813	2014-02-20 22:23:00	C0020581				Custom	0.1852	0.0505	0.2729	-	0.854	-	-	-	-	-	-	1.183	-	-	[1/cm]	0.264	0.048	0.182	1.191	24.726	2.254	0.08	0.362	5.458	0.201	1.097	0.268	-0.116	-0.162	-0.023	0.05	-0.191	1.079	-0.218	0.151	0.037	0.012	0.012	0.012	104	100
OC Stamp 2wk oc oc 513-3	10092	20815	2014-02-20 23:19:00	C0020583				Custom	0.2026	0.0503	0.2485	-	0.607	-	-	-	-	-	-	1.1558	-	-	[1/cm]	0.275	0.048	0.174	1.274	26.52	2.316	0.075	0.356	5.594	0.209	1.173	0.266	-0.114	-0.171	-0.036	0.093	-0.299	1.13	-0.221	0.136	0.054	0.012	0.012	0.012	104	104
OC Stamp 2wk oc oc 513-6	10093	20817	2014-02-21 00:16:00	C0020585				Custom	0.1676	0.0301	0.1798	-	0.494	-	-	-	-	-	-	0.9655	-	-	[1/cm]	0.232	0.029	0.125	1.142	39.356	2.46	0.05	0.355	5.552	0.195	1.086	0.24	-0.018	-0.193	0.022	-0.117	0.137	1.071	-0.238	0.019	-0.028	0.012	0.012	0.012	104	88
OC Stamp 2wk oc oc 523-6	10094	20819	2014-02-21 01:13:00	C0020587				Custom	0.1872	0.0345	0.1844	-	0.529	-	-	-	-	-	-	0.9822	-	-	[1/cm]	0.253	0.033	0.13	1.207	36.44	2.38	0.054	0.365	6.208	0.214	1.331	0.241	-0.02	-0.208	0.047	0.168	0.279	1.29	-0.238	0.029	0.024	0.012	0.012	0.012	104	96
OC Stamp 2wk oc oc 524-3	10095	20821	2014-02-21 02:09:00	C0020589				Custom	0.1869	0.0353	0.1888	-	0.562	-	-	-	-	-	-	0.9888	-	-	[1/cm]	0.253	0.033	0.133	1.187	35.047	2.34	0.057	0.37	6.585	0.22	1.449	0.241	0.042	-0.212	-0.038	-0.005	-0.256	1.426	0.237	0.045	0.009	0.012	0.012	0.012	104	96
OC Stamp 2wk oc oc 525-1	10096	20823	2014-02-21 03:06:00	C0020591				Custom	0.1254	0.0179	0.1427	-	0.675	-	-	-	-	-	-	0.8966	-	-	[1/cm]	0.17	0.017	0.101	0.95	55.192	2.796	0.036	0.321	4.969	0.181	0.901	0.207	0.085	-0.159	0.004	-0.045	0.003	0.9	-0.182	-0.098	-0.008	0.012	0.012	0.012	84	80
OC Stamp 6wk WT 389-3	10097	20825	2014-02-21 10:00:00	C0020593				Custom	0.3179	0.1517	0.4774	-	1.984	-	-	-	-	-	-	2.0185	-	-	[1/cm]	0.431	0.143	0.332	1.47	10.264	1.704	0.194	0.391	6.024	0.271	1.632	0.396	-0.19	-0.192	0.01	0.033	0.059	1.631	-0.281	0.279	-0.004	0.012	0.012	0.012	128	132
OC Stamp 6wk WT 404-2	10098	20827	2014-02-21 10:57:00	C0020595				Custom	0.3317	0.1144	0.3447	-	1.403	-	-	-	-	-	-	1.566	-	-	[1/cm]	0.45	0.108	0.24	1.552	14.337	1.724	0.139	0.44	7.456	0.272	2.033	0.374	-0.263	-0.071	0.01	0.019	-0.361	-2.001	-0.099	0.355	-0.065	0.012	0.012	0.012	116	152
OC Stamp 6wk WT 404-3	10099	20829	2014-02-21 11:54:00	C0020597				Custom	0.3185	0.128	0.402	-	1.522	-	-	-	-	-	-	1.7379	-	-	[1/cm]	0.434	0.121	0.278	1.531	12.644	1.762	0.158	0.409	4.379	0.265	1.162	0.382	-0.081	-0.252	0.014	0.024	0.06	1.16	-0.363	0.117	0.001	0.012	0.012	0.012	152	112
OC Stamp 6wk WT 406-1	10100	20831	2014-02-21 12:50:00	C0020599				Custom	0.259	0.1187	0.4583	-	1.726	-	-	-	-	-	-	1.9691	-	-	[1/cm]	0.36	0.112	0.311	1.325	11.819	1.838	0.169	0.374	7.074	0.247	1.751	0.347	0.062	-0.237	0.028	-0.078	0.186	1.739	-0.335	-0.089	-0.005	0.012	0.012	0.012	136	104
OC Stamp 6wk WT 406-4	10101	20833	2014-02-21 13:47:00	C0020601				Custom	0.3372	0.1304	0.3868	-	1.517	-	-	-	-	-	-	1.7248	-	-	[1/cm]	0.453	0.123	0.272	1.555	12.614	1.715	0.158	0.424	6.129	0.285	1.748	0.365	0.022	0.277	0.061	-0.147	-0.365	1.703	-0.363	0.034	-0.023	0.012	0.012	0.012	148	120
OC Stamp 6wk WT 419-5	10102	20835	2014-02-21 14:44:00	C0020603				Custom	0.2839	0.1184	0.4171	-	1.641	-	-	-	-	-	-	2.0707	-	-	[1/cm]	0.388	0.112	0.288	1.387	12.387	1.786	0.161	0.398	8.325	0.262	2.182	0.354	-0.112	-0.237	0.002	0.176	-0.11	-2.172	-0.319	0.15	-0.033	0.012	0.012	0.012	136	112
OC Stamp 6wk WT 431-4	10103	20837	2014-02-21 16:38:00	C0020605				Custom	0.3405	0.1284	0.3772	-	1.584	-	-	-	-	-	-	1.7124	-	-	[1/cm]	0.446	0.121	0.272	1.549	12.754	1.737	0.156	0.418	7.893	0.282	2.226	0.381	0.281	0.01	0.008	-0.054	-0.413	2.186	-0.015	0.374	0.07	0.012	0.012	0.012	112	156
OC Stamp 6wk WT 433-3	10104	20839	2014-02-21 17:35:00	C0020607				Custom	0.3137	0.1174	0.3742	-	1.521	-	-	-	-	-	-	1.6789	-	-	[1/cm]	0.45	0.111	0.246	1.495	13.463	1.66	0.148	0.453	7.347	0.267	1.963	0.369	0.261	0.052	-0.01	0.134	-0.293	1.937	-0.07	0.358	0.059	0.012	0.012	0.012	116	152
OC Stamp 6wk WT 468-2	10105	20841	2014-02-21 18:31:00	C0020609				Custom	0.3297	0.1373	0.4164	-	1.64	-	-	-	-	-	-	1.8025	-	-	[1/cm]	0.455	0.129	0.284	1.524	11.756	1.672	0.17	0.427	5.242	0.281	1.473	0.377	0.251	0.126	0.001	-0.032	0.048	1.472	-0.169	0.337	-0.014	0.012	0.012	0.012	124	144
OC Stamp 6wk WT 468-3	10106	20843	2014-02-21 19:28:00	C0020611				Custom	0.4105	0.177	0.4312	-	2.021	-	-	-	-	-	-	1.8628	-	-	[1/cm]	0.57	0.167	0.293	1.715	10.267	1.503	0.194	0.47	5.959	0.299	1.782	0.444	-0.259	-0.148	-0.004	0.012	-0.075	1.781	-0.22	0.385	0.017	0.012	0.012	0.012	136	164
OC Stamp 6wk WT 468-4	10107	20845	2014-02-21 20:25:00	C0020613				Custom	0.3571	0.1591	0.4455	-	1.791	-	-	-	-	-	-	1.9031	-	-	[1/cm]	0.499	0.15	0.301	1.617	10.763	1.62	0.185	0.431	5.762	0.279	1.608	0.401	0.234	0.149	-0.021	0.278	-0.213	1.569	-0.205	0.334	0.082	0.012	0.012	0.012	132	148
OC Stamp 6wk WT 469-2	10108	20858	2014-02-24 22:03:00	C0020616				Custom	0.3348	0.1491	0.4454	-	1.87	-	-	-	-	-	-	1.8978	-	-	[1/cm]	0.465	0.14	0.302	1.512	10.741	1.623	0.186	0.429	5.601	0.285	1.601	0.388	0.084	-0.272	0.023	-0.132	0.096	1.593	-0.369	-0.116	-0.023	0.012	0.012	0.012	152	120
OC Stamp 6wk oc oc 389-1	10109	20860	2014-02-24 22:59:00	C0020618				Custom	0.313	0.137	0.4376	-	1.642	-	-	-	-	-	-	1.8524	-	-	[1/cm]	0.443	0.129	0.292	1.505	11.63	1.698	0.172	0.416	6.201	0.258	1.602	0.387	0.166	-0.197	0.011	0.209	0.083	-1.586	0.292	0.248	0.051	0.012	0.012	0.012	140	124
OC Stamp 6wk oc oc 389-4	10110	20862	2014-02-24 23:56:00	C0020620				Custom	0.2891	0.1156	0.3999	-	1.565	-	-	-	-	-	-	1.7531	-	-	[1/cm]	0.371	0.109	0.294	1.42	12.988	1.914	0.154	0.368	6.987	0.26	1.82	0.355	0.256	-0.046	0.003	-0.017	0.023	1.819	0.063	0.349	-0.003	0.012	0.012	0.012	104	140
OC Stamp 6wk oc oc 401-4	10111	20864	2014-02-25 00:53:00	C0020622				Custom	0.3158	0.114	0.3608	-	1.264	-	-	-	-	-	-	1.621	-	-	[1/cm]	0.43	0.107	0.25	1.536	14.236	1.784	0.14	0.419	6.478	0.26	1.687	0.367	0.211	-0.149	0.024	0.194	0.003	-1.676	0.209	0.301	0.025	0.012	0.012	0.012	124	136
OC Stamp 6wk oc oc 407-7	10112	20866	2014-02-25 01:49:00	C0020624				Custom	0.3284	0.1241	0.3779	-	1.531	-	-	-	-	-	-	1.6768	-	-	[1/cm]	0.45	0.117	0.26	1.554	13.239	1.726	0.151	0.428	6.326	0.266	1.685	0.382	0.252	-0.085	0.011	0.083	0.019	-1.683	0.122	0.362	0.01	0.012	0.012	0.012	116	152
OC Stamp 6wk oc oc 412-1	10113	20868	2014-02-25 15:13:00	C0020626				Custom	0.378	0.1651	0.4368	-	1.709	-	-	-	-	-	-	1.9007	-	-	[1/cm]	0.497	0.155	0.313	1.688	10.829	1.696	0.184	0.404	5.677	0.277	1.576	0.423	0.277	0.011	0.005	-0.026	-0.149	1.569	-0.018	0.42	0.039	0.012	0.012	0.012	116	168
OC Stamp 6wk oc oc 412-3	10114	20870	2014-02-25 16:10:00	C0020628				Custom	0.3768	0.1691	0.4489	-	1.455	-	-	-	-	-	-	1.9131	-	-	[1/cm]	0.5	0.159	0.319	1.64	10.266	1.638	0.194	0.415	5.147	0.302	1.555	0.395	0.236	0.187	0.013	0.098	-0.016	-1.552	-0.244	0.31	-0.018	0.012	0.012	0.012	136	144
OC Stamp 6wk oc oc 412-3	10115	20874	2014-02-25 17:07:00	C0020630				Custom	0.406	0.1902	0.4684	-	1.21	-	-	-	-	-	-	1.9914	-	-	[1/cm]	0.549	0.179	0.326	1.724	9.597	1.568	0.208	0.429	5.702	0.309	1.762	0.403	0.296	0.088	0.002	0.08	-0.213	-1.747	-0.114	0.383	-0.052	0.012	0.012	0.012	128	168
OC Stamp 6wk oc oc 412-4	10116	20876	2014-02-25 18:03:00	C0020632				Custom	0.3265	0.1344	0.4116	-	1.625	-	-	-	-	-	-	1.7954	-	-	[1/cm]	0.422	0.127	0.3	1.488	11.724	1.759	0.17	0.397	6.884	0.283	1.952	0.378	0.283	-0.015	-0.008	0.068	0.172	1.943	0.019	0.376	-0.034	0.012	0.012	0.012	112	148
OC Stamp 6wk oc oc 417-1	10117	20878	2014-02-25 19:00:00	C0020634				Custom	0.2692	0.1124	0.4177	-	1.392	-	-	-	-	-	-	1.7921	-	-	[1/cm]	0.354	0.106	0.299	1.394	13.107	1.965	0.152	0.356	5.215	0.251	1.311	0.333	0.16	-0.19	-0.03	-0.028	-0.229	1.291	0.256	0.209	0.042	0.012	0.012	0.012	120	116
OC Stamp 6wk oc oc 417-2	10118	20882	4-MAR-2014 16:09	C0020638				Custom	0.3053	0.1141	0.3739	-	1.483	-	-	-	-	-	-	1.6511	-	-	[1/cm]	0.399	0.108	0.27	1.484	13.75	1.856	0.145	0.393	6.047	0.266	1.61	0.355	0.046	-0.262	0.006	-0.006	0.04	1.61	0.35	0.062	0	0.012	0.012	0.012	140	112
OC Stamp 6wk oc oc 417-4	10119	20884	4-MAR-2014 17:06	C0020640				Custom	0.3053	0.1188	0.3891	-	1.53	-	-	-	-	-	-	1.7441	-	-	[1/cm]	0.411	0.112	0.273	1.472	13.105	1.789	0.152	0.406	6.719	0.266	1.787	0.362	0.084	-0.25	0.029	-0.287	0.109	1.761	-0.338	-0.119	-0.047	0.012	0.012	0.012	144	112
OC Stamp 6wk oc oc 431-2	10120	20886	4-MAR-2014 18:03	C0020642				Custom	0.2863	0.1096	0.3827	-	1.497	-	-	-	-	-	-	1.7037	-	-	[1/cm]	0.376	0.103	0.275	1.415	13.645	1.877	0.146	0.386	8.355	0.258	2.162	0.35	0.23	-0.118	0.001	-0.101	-0.175	2.153	0.159	0.31	0.032	0.012	0.012	0.012	112	132
OC Stamp 6wk oc oc 432-1	10121	20888	4-MAR-2014 19:01	C0020644				Custom	0.3745	0.1586	0.4234	-	2.224	-	-	-	-	-	-	1.8429	-	-	[1/cm]	0.49	0.149	0.305	1.647	11.005	1.679	0.181	0.413	6.211	0.29	1.801	0.403	-0.037	-0.28	-0.061	-0.073	-0.377	1.76	-0.4	0.054	-0.004	0.012	0.012	0.012	160	120
OC Stamp 6wk oc oc 432-2	10122	20890	4-MAR-2014 19:59	C0020646				Custom	0.4173	0.175	0.4193	-	1.952	-	-	-	-	-	-	1.8003	-	-	[1/cm]	0.58	0.165	0.284	1.701	10.3	1.465	0.194	0.488	6.411	0.316	2.026	0.429	0.303	0.086	-0.014	0.137	-0.155	2.015	-0.115	0.411	0.039	0.012	0.012	0.012	132	172
OC Stamp 6wk oc oc 433-1	10123	20892	4-MAR-2014 21:18	C0020648				Custom	0.3127	0.1426	0.4561	-	1.823	-	-	-	-	-	-	2.0049	-	-	[1/cm]	0.416	0.134	0.323	1.48	10.99	1.778	0.182	0.38	6.216	0.264	1.641	0.387	0.208	-0.161	0.012	-0.092	0.007	1.639	0.236	0.306	0.011	0.012	0.012	0.012	120	136
OC Stamp 2 wk WT 424-4	10071	20762	2013-12-18 14:39:00	C0020533				Custom	0.5337	0.0089	0.0166	5.6209	3.668	3.5365	0.0276	0.312	0.1088	0.0081	0.111	0.3726	2.7974	-	[1/cm]	0.5174	0.0057	0.011	0.518	91.099	0.5006	0.022	1.9757	1.2551	1.8522	2.3246	1.898	0.0108	-0.1867	1.8427	-1.3186	-1.9054	-0.1858	-1.5631	1.07	0.1193	0.012	0.012	0.012	72	120
OC Stamp 2wk WT 424-6	10072	20764	2013-12-18 15:36:00	C0020535				Custom	0.9786	0.0009	0.0009	-2.5548	4.7721	3.7809	0.0234	0.4147	0.0625	0.0072	0.1697	0.3504	2.5718	-	[1/cm]	0.9577	0.0004	0.0005	0.0576	130.812	0.0301	0.0153	33.251	2.5118	25.9441	65.1651	30.339	16.3666	-20.1237	0.5161	6.0818	6.6016	64.5439	-23.3695	-18.9003	4.1352	0.012	0.012	0.012	100	112
OC Stamp 2wk WT 426-3	10073	20770	2013-12-25 15:35:00	C0020538				Custom	1.2722	0.0067	0.0053	0	4.0796	2.2321	0.0261	0.4482	0.1823	0.0092	0.1792	0.5035	2.6497	-	[1/cm]	1.2484	0.0039	0.0031	0.44	113.013	0.1762	0.0177	5.6568	2.0026	4.3252	8.6619	5.8743	3.8109	2.0352	-0.2067	0.1827	0.5358	8.6434	-2.7755	5.1706	-0.2618	0.012	0.012	0.012	108	124
OC Stamp 2wk WT 443-6	10074	20772	2013-12-25 16:32:00	C0020540				Custom	1.0527	0.0016	0.0015	-1.425	4.5102	2.1081	0.024	0.4739	0.116	0.0064	0.114	0.4672	0	-	[1/cm]	1.0306	0.0008	0.0008	0.0891	107.426	0.0432	0.0186	23.1074	2.4169	19.0213	45.9725	19.7281	-14.9451	10.7569	4.769	8.3203	-8.1564	44.4715	11.67	15.8895	0.7309	0.012	0.012	0.012	96	120
OC Stamp 2wk WT 423-2	10075	20781	3-FEB-2014 16:05	C0020549				Custom	1.1779	0.0604	0.0513	37.7782	3.3664	4.0343	0.0358	0.2504	0.1062	0.0135	0.1038	0.9005	2.1774	-	[1/cm]	1.1601	0.0486	0.0419	3.8354	78.9819	1.6531	0.0253	0.5796	1.7875	0.4853	0.8675	0.6	0.4816	0.0597	-0.0035	0.0064	-0.0013	0.8675	-0.0738	0.5955	0.0014	0.012	0.012	0.012	148	128
OC Stamp 2wk WT 443-10	10076	20783	3-FEB-2014 17:01	C0020551				Custom	1.1065	0.0008	0.0007	0.4519	3.6681	1.2713	0.0249	0.8156	0.0871	0.0076	0.0905	0.6129	0	-	[1/cm]	1.0841	0.0004	0.0004	0.04	94.6535	0.0184	0.0211	54.2148	3.7655	37.2715	140.346	56.1246	-6.6582	-36.4183	-4.3059	98.8424	-29.3293	95.2206	-38.5622	2.2359	40.7176	0.012	0.012	0.012	100	148
OC Stamp 2wk WT 478-1	10077	20785	3-FEB-2014 17:58	C0020553				Custom	1.489	0.0136	0.0091	3.0222	3.6882	1.5212	0.0298	0.6432	0.2376	0.0101	0.2365	0.6685	2.5023	-	[1/cm]	1.4628	0.0093	0.0064	0.8467	91.0732	0.2894	0.022	3.4332	2.1025	2.6587	5.59	3.4303	0.9969	-2.458	0.1827	-0.3212	-0.543	-5.5543	-3.1739	-1.2645	0.3071	0.012	0.012	0.012	112	132
OC Stamp 2wk WT 478-3	10078	20787	3-FEB-2014 18:55	C0020555				Custom	1.5535	0.0189	0.0122	1.6092	3.7198	2.1202	0.0282	0.469	0.1817	0.0096	0.1796	0.7023	2.3937	-	[1/cm]	1.5267	0.0127	0.0083	1.3321	105.025	0.4363	0.019	2.2732	2.0128	1.7845	3.592	2.2689	1.2433	-1.236	-0.3334	0.8721	-0.0625	3.484	1.5315	1.6361	-0.354	0.012	0.012	0.012	148	116
OC Stamp 2wk WT 478-4	10079	20789	3-FEB-2014 19:51	C0020557				Custom	1.6871	0.0315	0.0187	2.9636	3.756	2.4742	0.0309	0.4062	0.1748	0.0106	0.1736	0.744	2.5662	-	[1/cm]	1.6589	0.023	0.0139	2.1895	95.0134	0.6599	0.021	1.4942	1.8663	1.2289	2.2935	1.4406	1.1818	-0.236	-0.2405	0.4614	0.0214	2.2465	-0.2684	-1.4138	0.0686	0.012	0.012	0.012	160	116
OC Stamp 2wk WT 489-1	10080	20791	3-FEB-2014 20:48	C0020559				Custom	0.9197	0	0	-1.0874	3.1409	0	0.012	0	0	0	0	0.6037	0	-	[1/cm]	0.8996	0	0	0.0011	440.381	0.0006	0.0045	1654.4	2.0543	1129.67	2320.73	2320.73	516.799	-999.932	95.9948	-668.093	170.809	-2215.91	-668.093	170.809	-2215.91	0.012	0.012	0.012	96	104
OC Stamp 2wk WT 489-6	10082	20793	3-FEB-2014 21:44	C0020561				Custom	1.1592	0.0002	0.0001	-0.8627	5.5769	1.3039	0.0192	0.7632	0.2021	0.0059	0.2034	0.6059	0	-	[1/cm]	1.1368	0	0	0.0075	198.664	0.0033	0.0101	302.805	2.2207	227.056	504.235	308.629	24.3502	217.907	58.9769	-158.435	-108.485	466.242	-291.123	55.7931	-85.9449	0.012	0.012	0.012	128	116
OC Stamp 2wk WT 493-1	10083	20795	6-FEB-2014 14:54	C0020563				Custom	1.0781	0.0013	0.0012	0	4.2343	2.6127	0.0264	0.3883	0.0907	0.0089	0.0915	0.6448	0	-	[1/cm]	1.0561	0.0008	0.0008	0.0893	109.591	0.0423	0.0182	23.6404	2.707	16.1328	43.6714	27.645	-15.9007	-0.2233	2.7172	6.9083	12.0129	41.4145	-1.6437	26.5758	-7.4345	0.012	0.012	0.012	96	108
OC Stamp 2wk WT 493-3	10084	20797	6-FEB-2014 15:50	C0020565				Custom	1.0803	0.002	0.0019	-1.8514	3.7603	2.4512	0.0237	0.4013	0.1139	0.0073	0.1122	0.6186	0	-	[1/cm]	1.0583	0.0011	0.001	0.1465	134.654	0.0692	0.0149	14.4325	2.4039	10.4576	25.1388	15.3677	-3.2902	-9.8919	-0.8289	0.3342	-2.2093	25.0393	-14.5858	4.7997	0.6182	0.012	0.012	0.012	108	116
OC Stamp 2wk WT 493-4	10085	20799	6-FEB-2014 16:47	C0020567				Custom	1.1329	0.0017	0.0015	-0.8827	4.0382	1.7755	0.0228	0.5586	0.1489	0.0061	0.1491	0.6403	2.241	-	[1/cm]	1.1102	0.001	0.0009	0.1348	141.539	0.0607	0.0141	16.4586	2.0601	12.7452	26.2568	16.3255	8.3271	-9.3978	-2.1859	7.238	0.544	25.2337	11.5108	11.0226	-3.5394	0.012	0.012	0.012	116	116
OC Stamp 2wk oc oc 466-4	10086	20801	6-FEB-2014 17:44	C0020569				Custom	0.9668	0.0065	0.0067	1.5515	3.5546	2.7881	0.0304	0.3577	0.1585	0.009	0.1548	0.6601	2.516	-	[1/cm]	0.948	0.0046	0.0049	0.3685	80.1109	0.1943	0.025	5.1207	2.3757	4.0562	9.6362	4.6887	3.9806	0.3457	0.6985	-1.6598	-0.0675	9.492	-0.3993	4.6715	-0.0366	0.012	0.012	0.012	108	124
OC Stamp 2wk oc oc 477-1	10087	20803	6-FEB-2014 18:40	C0020571				Custom	1.1834	0.0016	0.0013	0.4225	3.5186	1.5561	0.0247	0.6428	0.1779	0.0065	0.1788	0.5376	0	-	[1/cm]	1.1606	0.0011	0.0009	0.1062	98.4991	0.0457	0.0203	21.8438	3.4887	14.3521	50.071	25.6998	4.674	-13.558	0.5631	-19.5087	-8.6072	-45.3037	-22.1397	-7.1798	10.8979	0.012	0.012	0.012	104	116
OC Stamp 2wk oc oc 477-2	10088	20805	6-FEB-2014 19:37	C0020573				Custom	1.0019	0.0052	0.0051	3.9923	4.0214	1.5401	0.0288	0.6599	0.2153	0.0096	0.2196	0.6475	2.755	-	[1/cm]	0.9832	0.0033	0.0034	0.3042	91.5873	0.1547	0.0218	6.4432	2.3899	4.8439	11.5767	6.4107	1.8522	-4.4483	-0.4959	0.0543	-1.2604	11.5077	-5.9235	-2.4397	-0.2392	0.012	0.012	0.012	108	132
OC Stamp 2wk oc oc 477-3	10089	20807	6-FEB-2014 20:34	C0020575				Custom	1.3363	0.0079	0.0059	2.2451	3.8895	2.0152	0.0311	0.4947	0.1616	0.0108	0.1591	0.6624	2.6936	-	[1/cm]	1.3119	0.0053	0.0041	0.5312	99.6438	0.2025	0.0201	4.9189	2.2247	3.9603	8.8105	4.4673	3.2884	-2.1619	-0.4435	0.7993	-0.5803	8.7549	2.4562	3.7314	0.0231	0.012	0.012	0.012	108	136
OC Stamp 2wk oc oc 490-1	10090	20810	2014-02-20 20:43:00	C0020578				Custom	0.7644	0	0	-0.6541	2.0165	0	0.012	0	0	0	0	0.5597	0	-	[1/cm]	0.746	0	0	0.0005	684.422	0.0003	0.0029	2914.1	2.8863	1774.33	5121.28	5121.28	1268.26	-1204.33	298.935	-1660.59	-2439.68	-4185.44	-1660.59	-2439.68	-4185.44	0.012	0.012	0.012	80	108
OC Stamp 2wk oc oc 513-2	10091	20812	2014-02-20 21:40:00	C0020580				Custom	0.9229	0.0018	0.0019	0	4.191	2.0282	0.0276	0.4857	0.1203	0.0073	0.1233	0.6151	2.7032	-	[1/cm]	0.9025	0.0011	0.0012	0.0927	83.9032	0.0514	0.0238	19.4475	3.2697	13.4877	44.1001	20.4658	0.415	-13.4801	-0.1805	4.8001	-0.4393	43.8359	-20.3345	-0.6557	2.2201	0.012	0.012	0.012	108	104
OC Stamp 2wk oc oc 513-3	10092	20814	2014-02-20 22:36:00	C0020582				Custom	1.1001	0.0061	0.0056	4.9995	3.6494	2.0416	0.0283	0.4869	0.1363	0.0097	0.1344	0.622	2.0902	-	[1/cm]	1.0777	0.004	0.0037	0.34	85.3084	0.1578	0.0234	6.3154	2.2846	4.8657	11.1161	6.1047	3.1224	-3.4856	-1.333	1.404	-2.8194	10.6606	4.6181	3.9681	0.4413	0.012	0.012	0.012	124	124
OC Stamp 2wk oc oc 513-6	10093	20816	2014-02-20 23:33:00	C0020584				Custom	0.8417	0.001	0.0011	-2.3761	3.9832	2.1757	0.0191	0.4816	0.0959	0.0059	0.1019	0.6416	0	-	[1/cm]	0.8245	0.0004	0.0004	0.0591	167.448	0.0358	0.0119	27.8983	2.4661	20.2865	50.0293	29.0813	19.507	-5.0705	2.3043	-4.8065	4.0641	49.6318	-7.4793	-28.059	1.5733	0.012	0.012	0.012	116	96
OC Stamp 2wk oc oc 523-6	10094	20818	2014-02-21 00:29:00	C0020586				Custom	0.7578	0.0013	0.0018	-3.2991	4.05	2.9138	0.023	0.3491	0.1238	0.0064	0.1169	0.6343	0	-	[1/cm]	0.7424	0.0008	0.001	0.0826	107.523	0.0556	0.0186	17.9677	2.0926	14.2697	29.8604	16.9211	9.9986	-10.1801	-0.1341	6.2299	5.7417	28.6333	-11.545	-11.4024	4.7984	0.012	0.012	0.012	116	100
OC Stamp 2wk oc oc 524-3	10095	20820	2014-02-21 01:26:00	C0020588				Custom	0.7524	0.0017	0.0022	-1.9937	4.8113	3.2048	0.0228	0.3206	0.0909	0.006	0.0895	0.6509	0	-	[1/cm]	0.736	0.0007	0.001	0.0905	126.704	0.0615	0.0158	16.2567	2.0993	13.0197	27.3323	15.0823	-10.4418	-7.637	-1.4692	0.4598	-5.7678	26.7128	-9.0055	11.7932	2.7013	0.012	0.012	0.012	108	100
OC Stamp 2wk oc oc 525-1	10096	20822	2014-02-21 02:23:00	C0020590				Custom	0.6616	0.0001	0.0001	-2.2672	5.9743	3.3333	0.012	0.2933	0	0	0.034	0.5871	0	-	[1/cm]	0.6439	0	0	0.0012	248.58	0.0009	0.008	1056.62	1.3542	878.91	1190.2	1190.2	72.1239	-106.782	869.413	-360.073	855.907	-744.549	-360.073	855.907	-744.549	0.012	0.012	0.012	80	80
OC Stamp 6wk WT 389-3	10097	20824	2014-02-21 09:17:00	C0020592				Custom	2.0305	0.3613	0.1779	148.976	2.1751	5.6862	0.0537	0.1756	0.0652	0.0183	0.0685	1.0885	2.7548	-	[1/cm]	1.9989	0.3421	0.1711	16.4778	48.171	4.1216	0.0415	0.2011	1.7153	0.2031	0.3484	0.2275	-0.1958	0.016	0.0517	0.0884	-0.0065	0.337	-0.0184	-0.2267	0.0005	0.012	0.012	0.012	168	144
OC Stamp 6wk WT 404-2	10098	20826	2014-02-21 10:14:00	C0020594				Custom	1.8548	0.2117	0.1141	107.559	2.7172	4.9226	0.0466	0.2047	0.0751	0.0194	0.0759	0.9786	2.5239	-	[1/cm]	1.8245	0.1924	0.1054	11.1655	58.0457	3.0599	0.0345	0.2924	1.897	0.2647	0.5021	0.3092	0.2361	-0.1197	-0.0007	-0.0345	-0.0653	-0.4967	0.1382	0.2728	-0.0455	0.012	0.012	0.012	120	164
OC Stamp 6wk WT 404-3	10099	20828	2014-02-21 11:11:00	C0020596				Custom	2.1757	0.3069	0.1411	142.942	2.5561	4.9844	0.0475	0.2047	0.1003	0.0149	0.1042	1.0374	2.6237	-	[1/cm]	2.1419	0.2827	0.132	15.7493	55.7192	3.6764	0.0359	0.2361	1.5922	0.2341	0.3728	0.253	-0.1083	-0.2036	0.0405	0.0236	0.0606	0.3671	-0.2238	0.118	-0.0051	0.012	0.012	0.012	188	120
OC Stamp 6wk WT 406-1	10100	20830	2014-02-21 12:07:00	C0020598				Custom	1.5421	0.0887	0.0575	33.0715	3.1682	3.5271	0.0403	0.283	0.1216	0.0134	0.118	0.8456	2.8379	-	[1/cm]	1.5144	0.0761	0.0503	5.0242	65.9801	1.6589	0.0303	0.5725	1.5567	0.5063	0.7881	0.5935	0.4713	-0.1579	0.0966	-0.0923	0.1892	0.7595	0.2055	0.5456	-0.111	0.012	0.012	0.012	168	120
OC Stamp 6wk WT 406-4	10101	20832	2014-02-21 13:04:00	C0020600				Custom	2.0821	0.4013	0.1928	187.55	2.0647	5.3083	0.0564	0.1877	0.081	0.0208	0.0869	1.1204	2.808	-	[1/cm]	2.0486	0.3833	0.1871	17.8344	46.5311	4.3529	0.043	0.1868	1.69	0.1922	0.3248	0.2173	0.0647	-0.1807	-0.0094	-0.0368	-0.0299	0.3213	-0.2032	-0.0712	-0.0299	0.012	0.012	0.012	184	124
OC Stamp 6wk WT 419-5	10102	20834	2014-02-21 14:01:00	C0020602				Custom	1.5659	0.0703	0.0449	22.3515	3.4031	4.1326	0.0357	0.2428	0.0771	0.0119	0.0759	0.7654	2.7825	-	[1/cm]	1.538	0.0565	0.0367	4.6187	81.7998	1.5015	0.0244	0.6416	1.4829	0.5742	0.8516	0.6438	0.4498	-0.3213	0.1555	-0.1281	0.2147	0.814	0.3883	0.5083	-0.073	0.012	0.012	0.012	152	132
OC Stamp 6wk WT 431-4	10103	20836	2014-02-21 15:55:00	C0020604				Custom	1.7936	0.1216	0.0678	49.3408	3.1858	4.2817	0.039	0.2362	0.084	0.0145	0.0847	0.8672	2.7905	-	[1/cm]	1.7628	0.1033	0.0586	7.386	71.4989	2.0949	0.028	0.4494	1.4682	0.4186	0.6146	0.4504	0.3672	-0.196	-0.0443	-0.0258	-0.181	0.5868	0.2154	0.3752	0.1252	0.012	0.012	0.012	112	184
OC Stamp 6wk WT 433-3	10104	20838	2014-02-21 16:52:00	C0020606				Custom	1.9027	0.2194	0.1153	119.566	2.6435	5.5027	0.0405	0.1798	0.0655	0.0138	0.0658	0.9905	2.7013	-	[1/cm]	1.8721	0.1961	0.1047	12.9131	65.8574	3.4488	0.0304	0.2596	1.849	0.2471	0.4569	0.2559	-0.1081	0.2121	0.0664	0.0762	-0.0988	0.4395	-0.2261	-0.1191	0.0124	0.012	0.012	0.012	132	172
OC Stamp 6wk WT 468-2	10105	20840	2014-02-21 17:48:00	C0020608				Custom	1.9842	0.3213	0.1619	99.2852	2.4552	4.8988	0.058	0.2055	0.0755	0.0211	0.0769	1.0671	2.7414	-	[1/cm]	1.9517	0.3051	0.1563	13.3983	43.9192	3.4326	0.0455	0.2458	1.8862	0.2281	0.4302	0.2946	0.224	0.0379	-0.0205	0.0379	0.0077	0.4284	-0.0492	0.2905	-0.0008	0.012	0.012	0.012	144	148
OC Stamp 6wk WT 468-3	10106	20842	2014-02-21 18:45:00	C0020610				Custom	2.2121	0.5979	0.2703	228.289	1.4227	5.9708	0.0627	0.165	0.0749	0.0244	0.0819	1.2846	2.734	-	[1/cm]	2.1768	0.5826	0.2676	23.082	39.6204	5.3017	0.0505	0.1381	1.922	0.1517	0.2917	0.1795	-0.15	0.0029	0.0229	0.0431	-0.0345	0.2864	0.0065	0.1782	0.0205	0.012	0.012	0.012	144	180
OC Stamp 6wk WT 468-4	10107	20844	2014-02-21 19:42:00	C0020612				Custom	2.0325	0.4096	0.2015	156.701	2.0053	5.5893	0.0561	0.1758	0.0703	0.0193	0.0732	1.1553	2.7864	-	[1/cm]	1.9993	0.391	0.1956	17.4237	44.5568	4.3574	0.0449	0.1846	1.8505	0.1892	0.3501	0.2132	-0.1795	0.0215	0.0557	0.0964	-0.0551	0.332	0.0329	0.2091	0.0252	0.012	0.012	0.012	164	148
OC Stamp 6wk WT 469-2	10108	20857	2014-02-24 21:19:00	C0020615				Custom	2.2109	0.4966	0.2246	173.682	1.9726	5.985	0.0588	0.1627	0.0607	0.0198	0.0636	1.2028	2.6939	-	[1/cm]	2.1763	0.4776	0.2195	21.0009	43.9702	4.8249	0.0455	0.1618	1.5693	0.1752	0.2749	0.2006	0.0146	-0.1745	-0.0012	-0.0368	-0.0049	0.2724	-0.1981	-0.0164	-0.027	0.012	0.012	0.012	176	144
OC Stamp 6wk oc oc 389-1	10109	20859	2014-02-24 22:16:00	C0020617				Custom	1.7972	0.278	0.1547	139.665	2.3965	5.6649	0.0485	0.1739	0.0643	0.0163	0.0648	1.0572	2.7027	-	[1/cm]	1.7658	0.2577	0.146	13.7447	53.3327	3.892	0.0375	0.2194	1.8906	0.2075	0.3922	0.2448	0.0249	-0.2026	-0.0369	-0.0599	-0.0766	0.38	-0.2401	-0.0218	-0.0423	0.012	0.012	0.012	144	164
OC Stamp 6wk oc oc 389-4	10110	20861	2014-02-24 23:13:00	C0020619				Custom	1.489	0.0705	0.0474	21.8261	3.5316	3.9473	0.0377	0.2533	0.0792	0.0141	0.0778	0.8284	2.6835	-	[1/cm]	1.4615	0.0571	0.0391	4.4611	78.0905	1.5262	0.0256	0.6296	1.454	0.5743	0.835	0.6226	-0.2017	-0.5374	-0.0161	0.0454	-0.042	0.8327	-0.5819	0.2171	0.0427	0.012	0.012	0.012	100	164
OC Stamp 6wk oc oc 401-4	10111	20863	2014-02-25 00:10:00	C0020621				Custom	1.808	0.1285	0.0711	63.8836	3.077	4.5829	0.038	0.2202	0.0766	0.0119	0.0764	0.8799	2.7611	-	[1/cm]	1.7772	0.1098	0.0618	7.8271	71.3056	2.2021	0.028	0.4261	1.5938	0.3971	0.6329	0.4116	-0.2669	-0.2927	-0.0279	-0.0248	-0.0375	0.6313	-0.3043	0.2771	0.0045	0.012	0.012	0.012	140	144
OC Stamp 6wk oc oc 407-7	10112	20865	2014-02-25 01:06:00	C0020623				Custom	2.161	0.2107	0.0975	102.499	2.8236	5.3217	0.0389	0.1871	0.0598	0.0118	0.0615	0.9534	2.6705	-	[1/cm]	2.1267	0.1841	0.0866	12.9602	70.3998	3.047	0.0284	0.2998	1.734	0.2744	0.4758	0.3068	0.183	0.2041	-0.0125	0.0187	0.0123	0.4753	-0.2283	0.2049	0.0037	0.012	0.012	0.012	140	188
OC Stamp 6wk oc oc 412-1	10113	20867	2014-02-25 14:30:00	C0020625				Custom	2.2941	0.3901	0.1701	187.653	2.2543	6.0137	0.0467	0.1664	0.0614	0.0155	0.0727	1.0954	2.7417	-	[1/cm]	2.259	0.3628	0.1606	20.1146	55.4403	4.4521	0.0361	0.1885	1.7727	0.1824	0.3233	0.2186	0.1631	-0.0802	0.0153	-0.0271	0.0065	0.3221	-0.0962	-0.1962	-0.0041	0.012	0.012	0.012	128	204
OC Stamp 6wk oc oc 412-3	10114	20869	2014-02-25 15:27:00	C0020627				Custom	1.6624	0.1609	0.0968	58.9518	2.8769	4.5899	0.0438	0.2162	0.0754	0.0165	0.0736	0.9585	2.7702	-	[1/cm]	1.6325	0.1432	0.0877	8.9058	62.1842	2.7277	0.0322	0.3345	1.8566	0.2975	0.5524	0.3492	0.2945	-0.0292	0.0305	-0.0594	-0.0263	0.5486	0.0323	0.3472	0.0201	0.012	0.012	0.012	160	128
OC Stamp 6wk oc oc 412-4	10116	20875	2014-02-25 17:20:00	C0020631				Custom	2.0202	0.3838	0.19	177.704	1.6661	4.926	0.0547	0.2109	0.1092	0.0179	0.1167	1.1069	2.7164	-	[1/cm]	1.9853	0.3691	0.1859	16.5897	44.9417	4.1781	0.0445	0.1948	1.8983	0.2023	0.3841	0.2115	0.1856	-0.0781	0.0201	-0.012	0.0685	0.3777	0.084	0.1914	-0.0321	0.012	0.012	0.012	116	204
OC Stamp 6wk oc oc 417-1	10117	20877	2014-02-25 18:17:00	C0020633				Custom	1.7909	0.165	0.0921	90.4548	2.7854	4.8686	0.0401	0.2051	0.0761	0.0133	0.0756	0.9302	2.7158	-	[1/cm]	1.7591	0.1458	0.0829	9.9872	68.5164	2.8387	0.0292	0.3231	1.7835	0.2972	0.53	0.3204	-0.1681	-0.2446	-0.0154	-0.0106	-0.0261	0.5293	-0.2642	0.1812	0.0036	0.012	0.012	0.012	124	156
OC Stamp 6wk oc oc 417-2	10118	20881	4-MAR-2014 15:26	C0020637				Custom	1.9468	0.3369	0.173	152.046	2.4204	5.6094	0.0528	0.1799	0.0844	0.0217	0.0881	1.1037	2.684	-	[1/cm]	1.9148	0.3159	0.165	16.0204	50.7146	4.1833	0.0394	0.1996	1.7792	0.199	0.354	0.2224	0.0551	-0.1909	-0.0107	-0.0197	-0.0254	0.3525	-0.2133	-0.0606	-0.0163	0.012	0.012	0.012	160	128
OC Stamp 6wk oc oc 417-4	10119	20883	4-MAR-2014 16:23	C0020639				Custom	1.889	0.1103	0.0584	35.7326	3.0871	3.9512	0.0398	0.2554	0.0819	0.0137	0.0815	0.846	2.6667	-	[1/cm]	1.858	0.0951	0.0512	6.475	68.0694	1.7424	0.0294	0.5445	1.6224	0.4859	0.7883	0.5439	0.022	0.485	0.0202	-0.2145	-0.0218	0.7582	-0.5228	0.0298	-0.147	0.012	0.012	0.012	164	128
OC Stamp 6wk oc oc 431-2	10120	20885	4-MAR-2014 17:19	C0020641				Custom	1.6464	0.1058	0.0643	44.946	3.1623	4.2354	0.0386	0.2359	0.0796	0.0123	0.0803	0.8601	2.7596	-	[1/cm]	1.6169	0.0897	0.0555	6.5064	72.5117	2.012	0.0276	0.4694	1.7926	0.4074	0.7303	0.4728	0.0427	-0.4013	-0.0556	-0.0119	-0.1015	0.7232	-0.4701	-0.048	-0.0145	0.012	0.012	0.012	112	168
OC Stamp 6wk oc oc 432-1	10121	20887	4-MAR-2014 18:16	C0020643				Custom	2.1316	0.6891	0.3233	281.483	1.2655	7.2822	0.0654	0.1311	0.05	0.0291	0.0545	1.3902	2.7411	-	[1/cm]	2.0997	0.6754	0.3216	25.6625	37.9985	6.1111	0.0526	0.111	1.9638	0.1338	0.2627	0.1503	-0.0571	-0.1208	-0.0066	0.0001	-0.0143	0.2623	-0.1359	0.064	0.0036	0.012	0.012	0.012	180	120
OC Stamp 6wk oc oc 432-2	10122	20889	4-MAR-2014 19:14	C0020645				Custom	1.8211	0.4835	0.2655	229.531	1.4762	6.7097	0.0566	0.1418	0.0482	0.0182	0.0506	1.2818	2.7893	-	[1/cm]	1.794	0.4692	0.2615	19.8458	42.2974	5.5313	0.0473	0.1335	2.0846	0.1446	0.3015	0.168	-0.1434	0.0019	0.0188	0.0388	-0.0191	0.2984	0.0036	0.1676	0.0102	0.012	0.012	0.012	140	184
OC Stamp 6wk oc oc 433-1	10123	20891	4-MAR-2014 20:33	C0020647				Custom	2.036	0.498	0.2446	310.665	1.6097	7.5188	0.0472	0.1262	0.0417	0.013	0.0448	1.238	2.7361	-	[1/cm]	2.0032	0.4769	0.2381	24.7285	51.8566	6.1723	0.0386	0.1234	2.092	0.1323	0.2768	0.1455	0.0907	-0.0949	-0.0167	0.0121	-0.0367	0.2741	0.1058	0.0995	0.0087	0.012	0.012	0.012	128	184
[truncated: 10 more columns]

## Sheet: test set
SampName	SampNo	age	genotype	VOX-TV	VOX-BV	VOX-BV/TV	Conn-Dens.	TRI-SMI	DT-Tb.N*	DT-Tb.Th*	DT-Tb.Sp*	DT-Tb.(1/N).SD*	DT-Tb.Th.SD*	DT-Tb.Sp.SD*	El-Siz-Z	Dim-Z	MeasNumSlices	Bone Area	Total Area	BA/TA	Medullary Area	MA/TA
OC Stamp 2 wk WT 424-4	10071	2 wk	WT	0.1518	0.039	0.2568	-	0.874	-	-	-	-	-	-	0.012	16	18	0.203125	0.790625	0.256917	0.5875	0.743083
OC Stamp 2wk WT 424-6	10072	2 wk	WT	0.1632	0.0358	0.2196	-	0.627	-	-	-	-	-	-	0.012	16	18	0.186458	0.85	0.219363	0.663542	0.780637
OC Stamp 2wk WT 426-3	10073	2 wk	WT	0.2297	0.0479	0.2083	-	1.04	-	-	-	-	-	-	0.012	16	18	0.249479	1.19635	0.208533	0.946875	0.791467
OC Stamp 2wk WT 443-6	10074	2 wk	WT	0.1716	0.0371	0.2164	-	0.62	-	-	-	-	-	-	0.012	16	18	0.193229	0.89375	0.2162	0.700521	0.7838
OC Stamp 2wk WT 423-2	10075	2 wk	WT	0.2461	0.0619	0.2515	-	0.84	-	-	-	-	-	-	0.012	16	18	0.322396	1.28177	0.251524	0.959375	0.748476
OC Stamp 2wk WT 443-10	10076	2 wk	WT	0.1947	0.0432	0.2221	-	0.726	-	-	-	-	-	-	0.012	16	18	0.225	1.01406	0.22188	0.789063	0.77812
OC Stamp 2wk WT 478-1	10077	2 wk	WT	0.2061	0.0518	0.2512	-	0.803	-	-	-	-	-	-	0.012	16	18	0.269792	1.07344	0.251334	0.803646	0.748666
OC Stamp 2wk WT 478-3	10078	2 wk	WT	0.2062	0.0543	0.2632	-	0.822	-	-	-	-	-	-	0.012	16	18	0.282813	1.07396	0.263337	0.791146	0.736663
OC Stamp 2wk WT 478-4	10079	2 wk	WT	0.2238	0.0566	0.2529	-	1.065	-	-	-	-	-	-	0.012	16	18	0.294792	1.16562	0.252904	0.870833	0.747096
OC Stamp 2wk WT 489-1	10080	2 wk	WT	0.1523	0.0362	0.238	-	0.686	-	-	-	-	-	-	0.012	16	18	0.188542	0.793229	0.237689	0.604687	0.762311
OC Stamp 2wk WT 489-6	10082	2 wk	WT	0.1701	0.0437	0.2568	-	0.583	-	-	-	-	-	-	0.012	16	18	0.227604	0.885937	0.256908	0.658333	0.743092
OC Stamp 2wk WT 493-1	10083	2 wk	WT	0.1926	0.0403	0.2091	-	0.761	-	-	-	-	-	-	0.012	16	18	0.209896	1.00313	0.209242	0.793229	0.790758
OC Stamp 2wk WT 493-3	10084	2 wk	WT	0.1797	0.0476	0.2647	-	0.762	-	-	-	-	-	-	0.012	16	18	0.247917	0.935937	0.264886	0.688021	0.735114
OC Stamp 2wk WT 493-4	10085	2 wk	WT	0.2002	0.0474	0.2369	-	0.798	-	-	-	-	-	-	0.012	16	18	0.246875	1.04271	0.236763	0.795833	0.763237
OC Stamp 2wk oc oc 466-4	10086	2 wk	KO	0.2049	0.0607	0.2965	-	0.94	-	-	-	-	-	-	0.012	16	18	0.316146	1.06719	0.296242	0.751042	0.703758
OC Stamp 2wk oc oc 477-1	10087	2 wk	KO	0.2084	0.0437	0.2095	-	0.621	-	-	-	-	-	-	0.012	16	18	0.227604	1.08542	0.209693	0.857813	0.790307
OC Stamp 2wk oc oc 477-2	10088	2 wk	KO	0.22	0.0591	0.2684	-	0.908	-	-	-	-	-	-	0.012	16	18	0.307812	1.14583	0.268636	0.838021	0.731364
OC Stamp 2wk oc oc 477-3	10089	2 wk	KO	0.2347	0.0606	0.2582	-	0.859	-	-	-	-	-	-	0.012	16	18	0.315625	1.2224	0.258202	0.906771	0.741798
OC Stamp 2wk oc oc 490-1	10090	2 wk	KO	0.1392	0.035	0.2514	-	0.419	-	-	-	-	-	-	0.012	16	18	0.182292	0.725	0.251437	0.542708	0.748563
OC Stamp 2wk oc oc 513-2	10091	2 wk	KO	0.1852	0.0505	0.2729	-	0.854	-	-	-	-	-	-	0.012	16	18	0.263021	0.964583	0.272678	0.701562	0.727322
OC Stamp 2wk oc oc 513-3	10092	2 wk	KO	0.2026	0.0503	0.2485	-	0.607	-	-	-	-	-	-	0.012	16	18	0.261979	1.05521	0.248272	0.793229	0.751728
OC Stamp 2wk oc oc 513-6	10093	2 wk	KO	0.1676	0.0301	0.1798	-	0.494	-	-	-	-	-	-	0.012	16	18	0.156771	0.872917	0.179594	0.716146	0.820406
OC Stamp 2wk oc oc 523-6	10094	2 wk	KO	0.1872	0.0345	0.1844	-	0.529	-	-	-	-	-	-	0.012	16	18	0.179688	0.975	0.184295	0.795312	0.815705
OC Stamp 2wk oc oc 524-3	10095	2 wk	KO	0.1869	0.0353	0.1888	-	0.562	-	-	-	-	-	-	0.012	16	18	0.183854	0.973438	0.188871	0.789583	0.811129
OC Stamp 2wk oc oc 525-1	10096	2 wk	KO	0.1254	0.0179	0.1427	-	0.675	-	-	-	-	-	-	0.012	16	18	0.0932292	0.653125	0.142743	0.559896	0.857257
OC Stamp 6wk WT 389-3	10097	6 wk	WT	0.3179	0.1517	0.4774	-	1.984	-	-	-	-	-	-	0.012	16	18	0.790104	1.65573	0.477194	0.865625	0.522806
OC Stamp 6wk WT 404-2	10098	6 wk	WT	0.3317	0.1144	0.3447	-	1.403	-	-	-	-	-	-	0.012	16	18	0.595833	1.7276	0.34489	1.13177	0.65511
OC Stamp 6wk WT 404-3	10099	6 wk	WT	0.3185	0.128	0.402	-	1.522	-	-	-	-	-	-	0.012	16	18	0.666667	1.65885	0.401884	0.992188	0.598116
OC Stamp 6wk WT 406-1	10100	6 wk	WT	0.259	0.1187	0.4583	-	1.726	-	-	-	-	-	-	0.012	16	18	0.618229	1.34896	0.458301	0.730729	0.541699
OC Stamp 6wk WT 406-4	10101	6 wk	WT	0.3372	0.1304	0.3868	-	1.517	-	-	-	-	-	-	0.012	16	18	0.679167	1.75625	0.386714	1.07708	0.613286
OC Stamp 6wk WT 419-5	10102	6 wk	WT	0.2839	0.1184	0.4171	-	1.641	-	-	-	-	-	-	0.012	16	18	0.616667	1.47865	0.417048	0.861979	0.582952
OC Stamp 6wk WT 431-4	10103	6 wk	WT	0.3405	0.1284	0.3772	-	1.584	-	-	-	-	-	-	0.012	16	18	0.66875	1.77344	0.377093	1.10469	0.622907
OC Stamp 6wk WT 433-3	10104	6 wk	WT	0.3137	0.1174	0.3742	-	1.521	-	-	-	-	-	-	0.012	16	18	0.611458	1.63385	0.374243	1.0224	0.625757
OC Stamp 6wk WT 468-2	10105	6 wk	WT	0.3297	0.1373	0.4164	-	1.64	-	-	-	-	-	-	0.012	16	18	0.715104	1.71719	0.416439	1.00208	0.583561
OC Stamp 6wk WT 468-3	10106	6 wk	WT	0.4105	0.177	0.4312	-	2.021	-	-	-	-	-	-	0.012	16	18	0.921875	2.13802	0.431181	1.21615	0.568819
OC Stamp 6wk WT 468-4	10107	6 wk	WT	0.3571	0.1591	0.4455	-	1.791	-	-	-	-	-	-	0.012	16	18	0.828646	1.8599	0.445533	1.03125	0.554467
OC Stamp 6wk WT 469-2	10108	6 wk	WT	0.3348	0.1491	0.4454	-	1.87	-	-	-	-	-	-	0.012	16	18	0.776563	1.74375	0.445341	0.967187	0.554659
OC Stamp 6wk oc oc 389-1	10109	6 wk	KO	0.313	0.137	0.4376	-	1.642	-	-	-	-	-	-	0.012	16	18	0.713542	1.63021	0.4377	0.916667	0.5623
OC Stamp 6wk oc oc 389-4	10110	6 wk	KO	0.2891	0.1156	0.3999	-	1.565	-	-	-	-	-	-	0.012	16	18	0.602083	1.50573	0.399862	0.903646	0.600138
OC Stamp 6wk oc oc 401-4	10111	6 wk	KO	0.3158	0.114	0.3608	-	1.264	-	-	-	-	-	-	0.012	16	18	0.59375	1.64479	0.360988	1.05104	0.639012
OC Stamp 6wk oc oc 407-7	10112	6 wk	KO	0.3284	0.1241	0.3779	-	1.531	-	-	-	-	-	-	0.012	16	18	0.646354	1.71042	0.377893	1.06406	0.622107
OC Stamp 6wk oc oc 412-1	10113	6 wk	KO	0.378	0.1651	0.4368	-	1.709	-	-	-	-	-	-	0.012	16	18	0.859896	1.96875	0.436772	1.10885	0.563228
OC Stamp 6wk oc oc 412-3	10114	6 wk	KO	0.3768	0.1691	0.4489	-	1.455	-	-	-	-	-	-	0.012	16	18	0.880729	1.9625	0.448779	1.08177	0.551221
OC Stamp 6wk oc oc 412-3	10115	6 wk	KO	0.406	0.1902	0.4684	-	1.21	-	-	-	-	-	-	0.012	16	18	0.990625	2.11458	0.468473	1.12396	0.531527
OC Stamp 6wk oc oc 412-4	10116	6 wk	KO	0.3265	0.1344	0.4116	-	1.625	-	-	-	-	-	-	0.012	16	18	0.7	1.70052	0.411639	1.00052	0.588361
OC Stamp 6wk oc oc 417-1	10117	6 wk	KO	0.2692	0.1124	0.4177	-	1.392	-	-	-	-	-	-	0.012	16	18	0.585417	1.40208	0.417533	0.816667	0.582467
OC Stamp 6wk oc oc 417-2	10118	6 wk	KO	0.3053	0.1141	0.3739	-	1.483	-	-	-	-	-	-	0.012	16	18	0.594271	1.5901	0.373731	0.995833	0.626269
OC Stamp 6wk oc oc 417-4	10119	6 wk	KO	0.3053	0.1188	0.3891	-	1.53	-	-	-	-	-	-	0.012	16	18	0.61875	1.5901	0.389125	0.971354	0.610875
OC Stamp 6wk oc oc 431-2	10120	6 wk	KO	0.2863	0.1096	0.3827	-	1.497	-	-	-	-	-	-	0.012	16	18	0.570833	1.49115	0.382815	0.920313	0.617185
OC Stamp 6wk oc oc 432-1	10121	6 wk	KO	0.3745	0.1586	0.4234	-	2.224	-	-	-	-	-	-	0.012	16	18	0.826042	1.95052	0.423498	1.12448	0.576502
OC Stamp 6wk oc oc 432-2	10122	6 wk	KO	0.4173	0.175	0.4193	-	1.952	-	-	-	-	-	-	0.012	16	18	0.911458	2.17344	0.419363	1.26198	0.580637
OC Stamp 6wk oc oc 433-1	10123	6 wk	KO	0.3127	0.1426	0.4561	-	1.823	-	-	-	-	-	-	0.012	16	18	0.742708	1.62865	0.456028	0.885937	0.543972
OC Stamp 2 wk WT 424-4	10071	2 wk	WT	0.5337	0.0089	0.0166	5.6209	3.668	3.5365	0.0276	0.312	0.1088	0.0081	0.111	0.012	99	151
OC Stamp 2wk WT 424-6	10072	2 wk	WT	0.9786	0.0009	0.0009	-2.5548	4.7721	3.7809	0.0234	0.4147	0.0625	0.0072	0.1697	0.012	99	151
OC Stamp 2wk WT 426-3	10073	2 wk	WT	1.2722	0.0067	0.0053	0	4.0796	2.2321	0.0261	0.4482	0.1823	0.0092	0.1792	0.012	99	151
OC Stamp 2wk WT 443-6	10074	2 wk	WT	1.0527	0.0016	0.0015	-1.425	4.5102	2.1081	0.024	0.4739	0.116	0.0064	0.114	0.012	99	151
OC Stamp 2wk WT 423-2	10075	2 wk	WT	1.1779	0.0604	0.0513	37.7782	3.3664	4.0343	0.0358	0.2504	0.1062	0.0135	0.1038	0.012	59	151
OC Stamp 2wk WT 443-10	10076	2 wk	WT	1.1065	0.0008	0.0007	0.4519	3.6681	1.2713	0.0249	0.8156	0.0871	0.0076	0.0905	0.012	99	151
OC Stamp 2wk WT 478-1	10077	2 wk	WT	1.489	0.0136	0.0091	3.0222	3.6882	1.5212	0.0298	0.6432	0.2376	0.0101	0.2365	0.012	99	151
OC Stamp 2wk WT 478-3	10078	2 wk	WT	1.5535	0.0189	0.0122	1.6092	3.7198	2.1202	0.0282	0.469	0.1817	0.0096	0.1796	0.012	99	151
OC Stamp 2wk WT 478-4	10079	2 wk	WT	1.6871	0.0315	0.0187	2.9636	3.756	2.4742	0.0309	0.4062	0.1748	0.0106	0.1736	0.012	99	151
OC Stamp 2wk WT 489-1	10080	2 wk	WT	0.9197	0	0	-1.0874	3.1409	0	0.012	0	0	0	0	0.012	99	151
OC Stamp 2wk WT 489-6	10082	2 wk	WT	1.1592	0.0002	0.0001	-0.8627	5.5769	1.3039	0.0192	0.7632	0.2021	0.0059	0.2034	0.012	99	151
OC Stamp 2wk WT 493-1	10083	2 wk	WT	1.0781	0.0013	0.0012	0	4.2343	2.6127	0.0264	0.3883	0.0907	0.0089	0.0915	0.012	99	151
OC Stamp 2wk WT 493-3	10084	2 wk	WT	1.0803	0.002	0.0019	-1.8514	3.7603	2.4512	0.0237	0.4013	0.1139	0.0073	0.1122	0.012	99	151
OC Stamp 2wk WT 493-4	10085	2 wk	WT	1.1329	0.0017	0.0015	-0.8827	4.0382	1.7755	0.0228	0.5586	0.1489	0.0061	0.1491	0.012	99	151
OC Stamp 2wk oc oc 466-4	10086	2 wk	KO	0.9668	0.0065	0.0067	1.5515	3.5546	2.7881	0.0304	0.3577	0.1585	0.009	0.1548	0.012	79	151
OC Stamp 2wk oc oc 477-1	10087	2 wk	KO	1.1834	0.0016	0.0013	0.4225	3.5186	1.5561	0.0247	0.6428	0.1779	0.0065	0.1788	0.012	99	151
OC Stamp 2wk oc oc 477-2	10088	2 wk	KO	1.0019	0.0052	0.0051	3.9923	4.0214	1.5401	0.0288	0.6599	0.2153	0.0096	0.2196	0.012	79	151
OC Stamp 2wk oc oc 477-3	10089	2 wk	KO	1.3363	0.0079	0.0059	2.2451	3.8895	2.0152	0.0311	0.4947	0.1616	0.0108	0.1591	0.012	99	151
OC Stamp 2wk oc oc 490-1	10090	2 wk	KO	0.7644	0	0	-0.6541	2.0165	0	0.012	0	0	0	0	0.012	99	151
OC Stamp 2wk oc oc 513-2	10091	2 wk	KO	0.9229	0.0018	0.0019	0	4.191	2.0282	0.0276	0.4857	0.1203	0.0073	0.1233	0.012	99	151
OC Stamp 2wk oc oc 513-3	10092	2 wk	KO	1.1001	0.0061	0.0056	4.9995	3.6494	2.0416	0.0283	0.4869	0.1363	0.0097	0.1344	0.012	99	151
OC Stamp 2wk oc oc 513-6	10093	2 wk	KO	0.8417	0.001	0.0011	-2.3761	3.9832	2.1757	0.0191	0.4816	0.0959	0.0059	0.1019	0.012	79	151
OC Stamp 2wk oc oc 523-6	10094	2 wk	KO	0.7578	0.0013	0.0018	-3.2991	4.05	2.9138	0.023	0.3491	0.1238	0.0064	0.1169	0.012	69	151
OC Stamp 2wk oc oc 524-3	10095	2 wk	KO	0.7524	0.0017	0.0022	-1.9937	4.8113	3.2048	0.0228	0.3206	0.0909	0.006	0.0895	0.012	79	151
OC Stamp 2wk oc oc 525-1	10096	2 wk	KO	0.6616	0.0001	0.0001	-2.2672	5.9743	3.3333	0.012	0.2933	0	0	0.034	0.012	109	151
OC Stamp 6wk WT 389-3	10097	6 wk	WT	2.0305	0.3613	0.1779	148.976	2.1751	5.6862	0.0537	0.1756	0.0652	0.0183	0.0685	0.012	89	151
OC Stamp 6wk WT 404-2	10098	6 wk	WT	1.8548	0.2117	0.1141	107.559	2.7172	4.9226	0.0466	0.2047	0.0751	0.0194	0.0759	0.012	99	151
OC Stamp 6wk WT 404-3	10099	6 wk	WT	2.1757	0.3069	0.1411	142.942	2.5561	4.9844	0.0475	0.2047	0.1003	0.0149	0.1042	0.012	99	151
OC Stamp 6wk WT 406-1	10100	6 wk	WT	1.5421	0.0887	0.0575	33.0715	3.1682	3.5271	0.0403	0.283	0.1216	0.0134	0.118	0.012	99	151
OC Stamp 6wk WT 406-4	10101	6 wk	WT	2.0821	0.4013	0.1928	187.55	2.0647	5.3083	0.0564	0.1877	0.081	0.0208	0.0869	0.012	99	151
OC Stamp 6wk WT 419-5	10102	6 wk	WT	1.5659	0.0703	0.0449	22.3515	3.4031	4.1326	0.0357	0.2428	0.0771	0.0119	0.0759	0.012	99	151
OC Stamp 6wk WT 431-4	10103	6 wk	WT	1.7936	0.1216	0.0678	49.3408	3.1858	4.2817	0.039	0.2362	0.084	0.0145	0.0847	0.012	99	151
OC Stamp 6wk WT 433-3	10104	6 wk	WT	1.9027	0.2194	0.1153	119.566	2.6435	5.5027	0.0405	0.1798	0.0655	0.0138	0.0658	0.012	99	151
OC Stamp 6wk WT 468-2	10105	6 wk	WT	1.9842	0.3213	0.1619	99.2852	2.4552	4.8988	0.058	0.2055	0.0755	0.0211	0.0769	0.012	99	151
OC Stamp 6wk WT 468-3	10106	6 wk	WT	2.2121	0.5979	0.2703	228.289	1.4227	5.9708	0.0627	0.165	0.0749	0.0244	0.0819	0.012	99	151
OC Stamp 6wk WT 468-4	10107	6 wk	WT	2.0325	0.4096	0.2015	156.701	2.0053	5.5893	0.0561	0.1758	0.0703	0.0193	0.0732	0.012	99	151
OC Stamp 6wk WT 469-2	10108	6 wk	WT	2.2109	0.4966	0.2246	173.682	1.9726	5.985	0.0588	0.1627	0.0607	0.0198	0.0636	0.012	99	151
OC Stamp 6wk oc oc 389-1	10109	6 wk	KO	1.7972	0.278	0.1547	139.665	2.3965	5.6649	0.0485	0.1739	0.0643	0.0163	0.0648	0.012	99	151
OC Stamp 6wk oc oc 389-4	10110	6 wk	KO	1.489	0.0705	0.0474	21.8261	3.5316	3.9473	0.0377	0.2533	0.0792	0.0141	0.0778	0.012	99	151
OC Stamp 6wk oc oc 401-4	10111	6 wk	KO	1.808	0.1285	0.0711	63.8836	3.077	4.5829	0.038	0.2202	0.0766	0.0119	0.0764	0.012	99	151
OC Stamp 6wk oc oc 407-7	10112	6 wk	KO	2.161	0.2107	0.0975	102.499	2.8236	5.3217	0.0389	0.1871	0.0598	0.0118	0.0615	0.012	99	151
OC Stamp 6wk oc oc 412-1	10113	6 wk	KO	2.2941	0.3901	0.1701	187.653	2.2543	6.0137	0.0467	0.1664	0.0614	0.0155	0.0727	0.012	99	151
OC Stamp 6wk oc oc 412-3	10114	6 wk	KO	1.6624	0.1609	0.0968	58.9518	2.8769	4.5899	0.0438	0.2162	0.0754	0.0165	0.0736	0.012	99	151
OC Stamp 6wk oc oc 412-4	10116	6 wk	KO	2.0202	0.3838	0.19	177.704	1.6661	4.926	0.0547	0.2109	0.1092	0.0179	0.1167	0.012	99	151
OC Stamp 6wk oc oc 417-1	10117	6 wk	KO	1.7909	0.165	0.0921	90.4548	2.7854	4.8686	0.0401	0.2051	0.0761	0.0133	0.0756	0.012	99	151
OC Stamp 6wk oc oc 417-2	10118	6 wk	KO	1.9468	0.3369	0.173	152.046	2.4204	5.6094	0.0528	0.1799	0.0844	0.0217	0.0881	0.012	99	151
OC Stamp 6wk oc oc 417-4	10119	6 wk	KO	1.889	0.1103	0.0584	35.7326	3.0871	3.9512	0.0398	0.2554	0.0819	0.0137	0.0815	0.012	99	151
OC Stamp 6wk oc oc 431-2	10120	6 wk	KO	1.6464	0.1058	0.0643	44.946	3.1623	4.2354	0.0386	0.2359	0.0796	0.0123	0.0803	0.012	99	151
OC Stamp 6wk oc oc 432-1	10121	6 wk	KO	2.1316	0.6891	0.3233	281.483	1.2655	7.2822	0.0654	0.1311	0.05	0.0291	0.0545	0.012	99	151
OC Stamp 6wk oc oc 432-2	10122	6 wk	KO	1.8211	0.4835	0.2655	229.531	1.4762	6.7097	0.0566	0.1418	0.0482	0.0182	0.0506	0.012	79	151
OC Stamp 6wk oc oc 433-1	10123	6 wk	KO	2.036	0.498	0.2446	310.665	1.6097	7.5188	0.0472	0.1262	0.0417	0.013	0.0448	0.012	99	151

## Sheet: midshaft-cort
SampName	SampNo	age	genotype	VOX-TV	VOX-BV	VOX-BV/TV	Conn-Dens.	TRI-SMI	DT-Tb.N*	DT-Tb.Th*	DT-Tb.Sp*	DT-Tb.(1/N).SD*	DT-Tb.Th.SD*	DT-Tb.Sp.SD*	El-Siz-Z	Dim-Z	MeasNumSlices	Bone Area	Total Area	BA/TA	Medullary Area	MA/TA
OC Stamp 2 wk WT 424-4	10071	2 wk	WT	0.1518	0.039	0.2568	-	0.874	-	-	-	-	-	-	0.012	16	18	0.203125	0.790625	0.256917	0.5875	0.743083
OC Stamp 2wk WT 424-6	10072	2 wk	WT	0.1632	0.0358	0.2196	-	0.627	-	-	-	-	-	-	0.012	16	18	0.186458	0.85	0.219363	0.663542	0.780637
OC Stamp 2wk WT 426-3	10073	2 wk	WT	0.2297	0.0479	0.2083	-	1.04	-	-	-	-	-	-	0.012	16	18	0.249479	1.19635	0.208533	0.946875	0.791467
OC Stamp 2wk WT 443-6	10074	2 wk	WT	0.1716	0.0371	0.2164	-	0.62	-	-	-	-	-	-	0.012	16	18	0.193229	0.89375	0.2162	0.700521	0.7838
OC Stamp 2wk WT 423-2	10075	2 wk	WT	0.2461	0.0619	0.2515	-	0.84	-	-	-	-	-	-	0.012	16	18	0.322396	1.28177	0.251524	0.959375	0.748476
OC Stamp 2wk WT 443-10	10076	2 wk	WT	0.1947	0.0432	0.2221	-	0.726	-	-	-	-	-	-	0.012	16	18	0.225	1.01406	0.22188	0.789063	0.77812
OC Stamp 2wk WT 478-1	10077	2 wk	WT	0.2061	0.0518	0.2512	-	0.803	-	-	-	-	-	-	0.012	16	18	0.269792	1.07344	0.251334	0.803646	0.748666
OC Stamp 2wk WT 478-3	10078	2 wk	WT	0.2062	0.0543	0.2632	-	0.822	-	-	-	-	-	-	0.012	16	18	0.282813	1.07396	0.263337	0.791146	0.736663
OC Stamp 2wk WT 478-4	10079	2 wk	WT	0.2238	0.0566	0.2529	-	1.065	-	-	-	-	-	-	0.012	16	18	0.294792	1.16562	0.252904	0.870833	0.747096
OC Stamp 2wk WT 489-1	10080	2 wk	WT	0.1523	0.0362	0.238	-	0.686	-	-	-	-	-	-	0.012	16	18	0.188542	0.793229	0.237689	0.604687	0.762311
OC Stamp 2wk WT 489-6	10082	2 wk	WT	0.1701	0.0437	0.2568	-	0.583	-	-	-	-	-	-	0.012	16	18	0.227604	0.885937	0.256908	0.658333	0.743092
OC Stamp 2wk WT 493-1	10083	2 wk	WT	0.1926	0.0403	0.2091	-	0.761	-	-	-	-	-	-	0.012	16	18	0.209896	1.00313	0.209242	0.793229	0.790758
OC Stamp 2wk WT 493-3	10084	2 wk	WT	0.1797	0.0476	0.2647	-	0.762	-	-	-	-	-	-	0.012	16	18	0.247917	0.935937	0.264886	0.688021	0.735114
OC Stamp 2wk WT 493-4	10085	2 wk	WT	0.2002	0.0474	0.2369	-	0.798	-	-	-	-	-	-	0.012	16	18	0.246875	1.04271	0.236763	0.795833	0.763237
OC Stamp 2wk oc oc 466-4	10086	2 wk	KO	0.2049	0.0607	0.2965	-	0.94	-	-	-	-	-	-	0.012	16	18	0.316146	1.06719	0.296242	0.751042	0.703758
OC Stamp 2wk oc oc 477-1	10087	2 wk	KO	0.2084	0.0437	0.2095	-	0.621	-	-	-	-	-	-	0.012	16	18	0.227604	1.08542	0.209693	0.857813	0.790307
OC Stamp 2wk oc oc 477-2	10088	2 wk	KO	0.22	0.0591	0.2684	-	0.908	-	-	-	-	-	-	0.012	16	18	0.307812	1.14583	0.268636	0.838021	0.731364
OC Stamp 2wk oc oc 477-3	10089	2 wk	KO	0.2347	0.0606	0.2582	-	0.859	-	-	-	-	-	-	0.012	16	18	0.315625	1.2224	0.258202	0.906771	0.741798
OC Stamp 2wk oc oc 490-1	10090	2 wk	KO	0.1392	0.035	0.2514	-	0.419	-	-	-	-	-	-	0.012	16	18	0.182292	0.725	0.251437	0.542708	0.748563
OC Stamp 2wk oc oc 513-2	10091	2 wk	KO	0.1852	0.0505	0.2729	-	0.854	-	-	-	-	-	-	0.012	16	18	0.263021	0.964583	0.272678	0.701562	0.727322
OC Stamp 2wk oc oc 513-3	10092	2 wk	KO	0.2026	0.0503	0.2485	-	0.607	-	-	-	-	-	-	0.012	16	18	0.261979	1.05521	0.248272	0.793229	0.751728
OC Stamp 2wk oc oc 513-6	10093	2 wk	KO	0.1676	0.0301	0.1798	-	0.494	-	-	-	-	-	-	0.012	16	18	0.156771	0.872917	0.179594	0.716146	0.820406
OC Stamp 2wk oc oc 523-6	10094	2 wk	KO	0.1872	0.0345	0.1844	-	0.529	-	-	-	-	-	-	0.012	16	18	0.179688	0.975	0.184295	0.795312	0.815705
OC Stamp 2wk oc oc 524-3	10095	2 wk	KO	0.1869	0.0353	0.1888	-	0.562	-	-	-	-	-	-	0.012	16	18	0.183854	0.973438	0.188871	0.789583	0.811129
OC Stamp 2wk oc oc 525-1	10096	2 wk	KO	0.1254	0.0179	0.1427	-	0.675	-	-	-	-	-	-	0.012	16	18	0.0932292	0.653125	0.142743	0.559896	0.857257
OC Stamp 6wk WT 389-3	10097	6 wk	WT	0.3179	0.1517	0.4774	-	1.984	-	-	-	-	-	-	0.012	16	18	0.790104	1.65573	0.477194	0.865625	0.522806
OC Stamp 6wk WT 404-2	10098	6 wk	WT	0.3317	0.1144	0.3447	-	1.403	-	-	-	-	-	-	0.012	16	18	0.595833	1.7276	0.34489	1.13177	0.65511
OC Stamp 6wk WT 404-3	10099	6 wk	WT	0.3185	0.128	0.402	-	1.522	-	-	-	-	-	-	0.012	16	18	0.666667	1.65885	0.401884	0.992188	0.598116
OC Stamp 6wk WT 406-1	10100	6 wk	WT	0.259	0.1187	0.4583	-	1.726	-	-	-	-	-	-	0.012	16	18	0.618229	1.34896	0.458301	0.730729	0.541699
OC Stamp 6wk WT 406-4	10101	6 wk	WT	0.3372	0.1304	0.3868	-	1.517	-	-	-	-	-	-	0.012	16	18	0.679167	1.75625	0.386714	1.07708	0.613286
OC Stamp 6wk WT 419-5	10102	6 wk	WT	0.2839	0.1184	0.4171	-	1.641	-	-	-	-	-	-	0.012	16	18	0.616667	1.47865	0.417048	0.861979	0.582952
OC Stamp 6wk WT 431-4	10103	6 wk	WT	0.3405	0.1284	0.3772	-	1.584	-	-	-	-	-	-	0.012	16	18	0.66875	1.77344	0.377093	1.10469	0.622907
OC Stamp 6wk WT 433-3	10104	6 wk	WT	0.3137	0.1174	0.3742	-	1.521	-	-	-	-	-	-	0.012	16	18	0.611458	1.63385	0.374243	1.0224	0.625757
OC Stamp 6wk WT 468-2	10105	6 wk	WT	0.3297	0.1373	0.4164	-	1.64	-	-	-	-	-	-	0.012	16	18	0.715104	1.71719	0.416439	1.00208	0.583561
OC Stamp 6wk WT 468-3	10106	6 wk	WT	0.4105	0.177	0.4312	-	2.021	-	-	-	-	-	-	0.012	16	18	0.921875	2.13802	0.431181	1.21615	0.568819
OC Stamp 6wk WT 468-4	10107	6 wk	WT	0.3571	0.1591	0.4455	-	1.791	-	-	-	-	-	-	0.012	16	18	0.828646	1.8599	0.445533	1.03125	0.554467
OC Stamp 6wk WT 469-2	10108	6 wk	WT	0.3348	0.1491	0.4454	-	1.87	-	-	-	-	-	-	0.012	16	18	0.776563	1.74375	0.445341	0.967187	0.554659
OC Stamp 6wk oc oc 389-1	10109	6 wk	KO	0.313	0.137	0.4376	-	1.642	-	-	-	-	-	-	0.012	16	18	0.713542	1.63021	0.4377	0.916667	0.5623
OC Stamp 6wk oc oc 389-4	10110	6 wk	KO	0.2891	0.1156	0.3999	-	1.565	-	-	-	-	-	-	0.012	16	18	0.602083	1.50573	0.399862	0.903646	0.600138
OC Stamp 6wk oc oc 401-4	10111	6 wk	KO	0.3158	0.114	0.3608	-	1.264	-	-	-	-	-	-	0.012	16	18	0.59375	1.64479	0.360988	1.05104	0.639012
OC Stamp 6wk oc oc 407-7	10112	6 wk	KO	0.3284	0.1241	0.3779	-	1.531	-	-	-	-	-	-	0.012	16	18	0.646354	1.71042	0.377893	1.06406	0.622107
OC Stamp 6wk oc oc 412-1	10113	6 wk	KO	0.378	0.1651	0.4368	-	1.709	-	-	-	-	-	-	0.012	16	18	0.859896	1.96875	0.436772	1.10885	0.563228
OC Stamp 6wk oc oc 412-3	10114	6 wk	KO	0.3768	0.1691	0.4489	-	1.455	-	-	-	-	-	-	0.012	16	18	0.880729	1.9625	0.448779	1.08177	0.551221
OC Stamp 6wk oc oc 412-3	10115	6 wk	KO	0.406	0.1902	0.4684	-	1.21	-	-	-	-	-	-	0.012	16	18	0.990625	2.11458	0.468473	1.12396	0.531527
OC Stamp 6wk oc oc 412-4	10116	6 wk	KO	0.3265	0.1344	0.4116	-	1.625	-	-	-	-	-	-	0.012	16	18	0.7	1.70052	0.411639	1.00052	0.588361
OC Stamp 6wk oc oc 417-1	10117	6 wk	KO	0.2692	0.1124	0.4177	-	1.392	-	-	-	-	-	-	0.012	16	18	0.585417	1.40208	0.417533	0.816667	0.582467
OC Stamp 6wk oc oc 417-2	10118	6 wk	KO	0.3053	0.1141	0.3739	-	1.483	-	-	-	-	-	-	0.012	16	18	0.594271	1.5901	0.373731	0.995833	0.626269
OC Stamp 6wk oc oc 417-4	10119	6 wk	KO	0.3053	0.1188	0.3891	-	1.53	-	-	-	-	-	-	0.012	16	18	0.61875	1.5901	0.389125	0.971354	0.610875
OC Stamp 6wk oc oc 431-2	10120	6 wk	KO	0.2863	0.1096	0.3827	-	1.497	-	-	-	-	-	-	0.012	16	18	0.570833	1.49115	0.382815	0.920313	0.617185
OC Stamp 6wk oc oc 432-1	10121	6 wk	KO	0.3745	0.1586	0.4234	-	2.224	-	-	-	-	-	-	0.012	16	18	0.826042	1.95052	0.423498	1.12448	0.576502
OC Stamp 6wk oc oc 432-2	10122	6 wk	KO	0.4173	0.175	0.4193	-	1.952	-	-	-	-	-	-	0.012	16	18	0.911458	2.17344	0.419363	1.26198	0.580637
OC Stamp 6wk oc oc 433-1	10123	6 wk	KO	0.3127	0.1426	0.4561	-	1.823	-	-	-	-	-	-	0.012	16	18	0.742708	1.62865	0.456028	0.885937	0.543972

## Sheet: distal-trab
SampName	SampNo	age	genotype	VOX-TV	VOX-BV	VOX-BV/TV	Conn-Dens.	TRI-SMI	DT-Tb.N*	DT-Tb.Th*	DT-Tb.Sp*	DT-Tb.(1/N).SD*	DT-Tb.Th.SD*	DT-Tb.Sp.SD*	El-Siz-Z	Dim-Z	MeasNumSlices	Bone Area	Total Area	BA/TA	Medullary Area	MA/TA
OC Stamp 2 wk WT 424-4	10071	2 wk	WT	0.5337	0.0089	0.0166	5.6209	3.668	3.5365	0.0276	0.312	0.1088	0.0081	0.111	0.012	99	151
OC Stamp 2wk WT 424-6	10072	2 wk	WT	0.9786	0.0009	0.0009	-2.5548	4.7721	3.7809	0.0234	0.4147	0.0625	0.0072	0.1697	0.012	99	151
OC Stamp 2wk WT 426-3	10073	2 wk	WT	1.2722	0.0067	0.0053	0	4.0796	2.2321	0.0261	0.4482	0.1823	0.0092	0.1792	0.012	99	151
OC Stamp 2wk WT 443-6	10074	2 wk	WT	1.0527	0.0016	0.0015	-1.425	4.5102	2.1081	0.024	0.4739	0.116	0.0064	0.114	0.012	99	151
OC Stamp 2wk WT 423-2	10075	2 wk	WT	1.1779	0.0604	0.0513	37.7782	3.3664	4.0343	0.0358	0.2504	0.1062	0.0135	0.1038	0.012	59	151
OC Stamp 2wk WT 443-10	10076	2 wk	WT	1.1065	0.0008	0.0007	0.4519	3.6681	1.2713	0.0249	0.8156	0.0871	0.0076	0.0905	0.012	99	151
OC Stamp 2wk WT 478-1	10077	2 wk	WT	1.489	0.0136	0.0091	3.0222	3.6882	1.5212	0.0298	0.6432	0.2376	0.0101	0.2365	0.012	99	151
OC Stamp 2wk WT 478-3	10078	2 wk	WT	1.5535	0.0189	0.0122	1.6092	3.7198	2.1202	0.0282	0.469	0.1817	0.0096	0.1796	0.012	99	151
OC Stamp 2wk WT 478-4	10079	2 wk	WT	1.6871	0.0315	0.0187	2.9636	3.756	2.4742	0.0309	0.4062	0.1748	0.0106	0.1736	0.012	99	151
OC Stamp 2wk WT 489-1	10080	2 wk	WT	0.9197	0	0	-1.0874	3.1409	0	0.012	0	0	0	0	0.012	99	151
OC Stamp 2wk WT 489-6	10082	2 wk	WT	1.1592	0.0002	0.0001	-0.8627	5.5769	1.3039	0.0192	0.7632	0.2021	0.0059	0.2034	0.012	99	151
OC Stamp 2wk WT 493-1	10083	2 wk	WT	1.0781	0.0013	0.0012	0	4.2343	2.6127	0.0264	0.3883	0.0907	0.0089	0.0915	0.012	99	151
OC Stamp 2wk WT 493-3	10084	2 wk	WT	1.0803	0.002	0.0019	-1.8514	3.7603	2.4512	0.0237	0.4013	0.1139	0.0073	0.1122	0.012	99	151
OC Stamp 2wk WT 493-4	10085	2 wk	WT	1.1329	0.0017	0.0015	-0.8827	4.0382	1.7755	0.0228	0.5586	0.1489	0.0061	0.1491	0.012	99	151
OC Stamp 2wk oc oc 466-4	10086	2 wk	KO	0.9668	0.0065	0.0067	1.5515	3.5546	2.7881	0.0304	0.3577	0.1585	0.009	0.1548	0.012	79	151
OC Stamp 2wk oc oc 477-1	10087	2 wk	KO	1.1834	0.0016	0.0013	0.4225	3.5186	1.5561	0.0247	0.6428	0.1779	0.0065	0.1788	0.012	99	151
OC Stamp 2wk oc oc 477-2	10088	2 wk	KO	1.0019	0.0052	0.0051	3.9923	4.0214	1.5401	0.0288	0.6599	0.2153	0.0096	0.2196	0.012	79	151
OC Stamp 2wk oc oc 477-3	10089	2 wk	KO	1.3363	0.0079	0.0059	2.2451	3.8895	2.0152	0.0311	0.4947	0.1616	0.0108	0.1591	0.012	99	151
OC Stamp 2wk oc oc 490-1	10090	2 wk	KO	0.7644	0	0	-0.6541	2.0165	0	0.012	0	0	0	0	0.012	99	151
OC Stamp 2wk oc oc 513-2	10091	2 wk	KO	0.9229	0.0018	0.0019	0	4.191	2.0282	0.0276	0.4857	0.1203	0.0073	0.1233	0.012	99	151
OC Stamp 2wk oc oc 513-3	10092	2 wk	KO	1.1001	0.0061	0.0056	4.9995	3.6494	2.0416	0.0283	0.4869	0.1363	0.0097	0.1344	0.012	99	151
OC Stamp 2wk oc oc 513-6	10093	2 wk	KO	0.8417	0.001	0.0011	-2.3761	3.9832	2.1757	0.0191	0.4816	0.0959	0.0059	0.1019	0.012	79	151
OC Stamp 2wk oc oc 523-6	10094	2 wk	KO	0.7578	0.0013	0.0018	-3.2991	4.05	2.9138	0.023	0.3491	0.1238	0.0064	0.1169	0.012	69	151
OC Stamp 2wk oc oc 524-3	10095	2 wk	KO	0.7524	0.0017	0.0022	-1.9937	4.8113	3.2048	0.0228	0.3206	0.0909	0.006	0.0895	0.012	79	151
OC Stamp 2wk oc oc 525-1	10096	2 wk	KO	0.6616	0.0001	0.0001	-2.2672	5.9743	3.3333	0.012	0.2933	0	0	0.034	0.012	109	151
OC Stamp 6wk WT 389-3	10097	6 wk	WT	2.0305	0.3613	0.1779	148.976	2.1751	5.6862	0.0537	0.1756	0.0652	0.0183	0.0685	0.012	89	151
OC Stamp 6wk WT 404-2	10098	6 wk	WT	1.8548	0.2117	0.1141	107.559	2.7172	4.9226	0.0466	0.2047	0.0751	0.0194	0.0759	0.012	99	151
OC Stamp 6wk WT 404-3	10099	6 wk	WT	2.1757	0.3069	0.1411	142.942	2.5561	4.9844	0.0475	0.2047	0.1003	0.0149	0.1042	0.012	99	151
OC Stamp 6wk WT 406-1	10100	6 wk	WT	1.5421	0.0887	0.0575	33.0715	3.1682	3.5271	0.0403	0.283	0.1216	0.0134	0.118	0.012	99	151
OC Stamp 6wk WT 406-4	10101	6 wk	WT	2.0821	0.4013	0.1928	187.55	2.0647	5.3083	0.0564	0.1877	0.081	0.0208	0.0869	0.012	99	151
OC Stamp 6wk WT 419-5	10102	6 wk	WT	1.5659	0.0703	0.0449	22.3515	3.4031	4.1326	0.0357	0.2428	0.0771	0.0119	0.0759	0.012	99	151
OC Stamp 6wk WT 431-4	10103	6 wk	WT	1.7936	0.1216	0.0678	49.3408	3.1858	4.2817	0.039	0.2362	0.084	0.0145	0.0847	0.012	99	151
OC Stamp 6wk WT 433-3	10104	6 wk	WT	1.9027	0.2194	0.1153	119.566	2.6435	5.5027	0.0405	0.1798	0.0655	0.0138	0.0658	0.012	99	151
OC Stamp 6wk WT 468-2	10105	6 wk	WT	1.9842	0.3213	0.1619	99.2852	2.4552	4.8988	0.058	0.2055	0.0755	0.0211	0.0769	0.012	99	151
OC Stamp 6wk WT 468-3	10106	6 wk	WT	2.2121	0.5979	0.2703	228.289	1.4227	5.9708	0.0627	0.165	0.0749	0.0244	0.0819	0.012	99	151
OC Stamp 6wk WT 468-4	10107	6 wk	WT	2.0325	0.4096	0.2015	156.701	2.0053	5.5893	0.0561	0.1758	0.0703	0.0193	0.0732	0.012	99	151
OC Stamp 6wk WT 469-2	10108	6 wk	WT	2.2109	0.4966	0.2246	173.682	1.9726	5.985	0.0588	0.1627	0.0607	0.0198	0.0636	0.012	99	151
OC Stamp 6wk oc oc 389-1	10109	6 wk	KO	1.7972	0.278	0.1547	139.665	2.3965	5.6649	0.0485	0.1739	0.0643	0.0163	0.0648	0.012	99	151
OC Stamp 6wk oc oc 389-4	10110	6 wk	KO	1.489	0.0705	0.0474	21.8261	3.5316	3.9473	0.0377	0.2533	0.0792	0.0141	0.0778	0.012	99	151
OC Stamp 6wk oc oc 401-4	10111	6 wk	KO	1.808	0.1285	0.0711	63.8836	3.077	4.5829	0.038	0.2202	0.0766	0.0119	0.0764	0.012	99	151
OC Stamp 6wk oc oc 407-7	10112	6 wk	KO	2.161	0.2107	0.0975	102.499	2.8236	5.3217	0.0389	0.1871	0.0598	0.0118	0.0615	0.012	99	151
OC Stamp 6wk oc oc 412-1	10113	6 wk	KO	2.2941	0.3901	0.1701	187.653	2.2543	6.0137	0.0467	0.1664	0.0614	0.0155	0.0727	0.012	99	151
OC Stamp 6wk oc oc 412-3	10114	6 wk	KO	1.6624	0.1609	0.0968	58.9518	2.8769	4.5899	0.0438	0.2162	0.0754	0.0165	0.0736	0.012	99	151
OC Stamp 6wk oc oc 412-4	10116	6 wk	KO	2.0202	0.3838	0.19	177.704	1.6661	4.926	0.0547	0.2109	0.1092	0.0179	0.1167	0.012	99	151
OC Stamp 6wk oc oc 417-1	10117	6 wk	KO	1.7909	0.165	0.0921	90.4548	2.7854	4.8686	0.0401	0.2051	0.0761	0.0133	0.0756	0.012	99	151
OC Stamp 6wk oc oc 417-2	10118	6 wk	KO	1.9468	0.3369	0.173	152.046	2.4204	5.6094	0.0528	0.1799	0.0844	0.0217	0.0881	0.012	99	151
OC Stamp 6wk oc oc 417-4	10119	6 wk	KO	1.889	0.1103	0.0584	35.7326	3.0871	3.9512	0.0398	0.2554	0.0819	0.0137	0.0815	0.012	99	151
OC Stamp 6wk oc oc 431-2	10120	6 wk	KO	1.6464	0.1058	0.0643	44.946	3.1623	4.2354	0.0386	0.2359	0.0796	0.0123	0.0803	0.012	99	151
OC Stamp 6wk oc oc 432-1	10121	6 wk	KO	2.1316	0.6891	0.3233	281.483	1.2655	7.2822	0.0654	0.1311	0.05	0.0291	0.0545	0.012	99	151
OC Stamp 6wk oc oc 432-2	10122	6 wk	KO	1.8211	0.4835	0.2655	229.531	1.4762	6.7097	0.0566	0.1418	0.0482	0.0182	0.0506	0.012	79	151
OC Stamp 6wk oc oc 433-1	10123	6 wk	KO	2.036	0.498	0.2446	310.665	1.6097	7.5188	0.0472	0.1262	0.0417	0.013	0.0448	0.012	99	151
