# Supplementary material for: Studies of OC-STAMP in Osteoclast Fusion: A New Knockout Mouse Model, Rescue of Cell Fusion, and Transmembrane Topology
Source: PLoS One. 2015 Jun 4;10(6):e0128275. doi: 10.1371/journal.pone.0128275 (PMC4456411; doi:10.1371/journal.pone.0128275)
Supplement: S3 Table — (XLS) [file pone.0128275.s006.xls]

## Sheet: MFEMUR
NO	SIDE	SLICES	ACT_SLICE	CTPOS	PATNO	PATID	NAME	FIRSTNAME	COMMENT	DATE	BIRTH	ETHNIC	AGE	GENDER	OBJECTLEN	VOXELSIZE	ROINAME	CONTMODE	PEELMODE	TRAB_A_REA	THRESHOLD	THRESH2	THRESH3	FILTERS	TOT_CNT	TOT_DEN	TOT_ATT	CRTSUB_CNT	CRTSUB_DEN	CRTSUB_ATT	TRAB_CNT	TRAB_DEN	TRAB_ATT	TOT_A	TRAB_A	CRTSUB_A	HIST_CUTTH	HIST_LO_HI	CORTMODE	THRESHCRT	THRESHCRT2	CRT_CNT	CRT_DEN	CRT_ATT	CRT_A	CRT_THK_C	PERI_C	ENDO_C	I_CIRC
0026593	L	5	1	7.19	26478	OCSTAMP	389-3,404-2,404-3,406-1		389-3	2013-12-31	2013-12-31		0	F	16	0.07	ROI_1	1	2	41.6	220	400	214	1	2.53	410.7	0.7375	1.72	479.5	0.8206	0.81	314.2	0.6209	6.16	2.56	3.6	90	0.019	1	710	570	0.35	823.7	1.2362	0.42	0.049	8.798	8.491	0
0026593	L	5	2	9.19	26478	OCSTAMP	389-3,404-2,404-3,406-1		389-3	2013-12-31	2013-12-31		0	F	16	0.07	ROI_1	1	2	61.2	220	400	214	1	0.87	266.8	0.5637	0.79	625.3	0.9967	0.08	39.2	0.2888	3.27	2	1.27	90	0.728	1	710	570	0.37	868.2	1.29	0.42	0.068	6.409	5.981	0
0026593	L	5	3	11.19	26478	OCSTAMP	389-3,404-2,404-3,406-1		389-3	2013-12-31	2013-12-31		0	F	16	0.07	ROI_1	1	2	48	220	400	214	1	0.86	398.6	0.7228	0.94	833.7	1.2482	0	0	0.1526	2.16	1.03	1.12	90	0.624	1	710	570	0.74	1022.3	1.4761	0.72	0.152	5.205	4.248	0
0026593	L	5	4	13.19	26478	OCSTAMP	389-3,404-2,404-3,406-1		389-3	2013-12-31	2013-12-31		0	F	16	0.07	ROI_1	1	2	41.3	220	400	214	1	0.9	483.5	0.8254	0.96	880	1.3042	0	0	0.1452	1.86	0.77	1.09	90	0.514	1	710	570	0.79	1093.3	1.5617	0.72	0.167	4.837	3.788	0
0026593	L	5	5	15.19	26478	OCSTAMP	389-3,404-2,404-3,406-1		389-3	2013-12-31	2013-12-31		0	F	16	0.07	ROI_1	1	2	28.3	220	400	214	1	1.25	628	0.9999	1.29	901.8	1.3305	0	0	0.1606	1.99	0.56	1.43	90	0.3	1	710	570	1.01	1140.7	1.619	0.89	0.203	5.006	3.73	0
																									6.41	0.415155						0.04		15.44								3.26	1.02839		3.17
0026593	L	5	1	7.19	26478	OCSTAMP	389-3,404-2,404-3,406-1		404-2	2013-12-31	2013-12-31		0	F	16	0.07	ROI_2	1	2	56.3	220	400	214	1	1.79	355.4	0.6707	0.97	437.7	0.7701	0.83	291.4	0.5934	5.04	2.84	2.21	90	0.009	1	710	570	0.12	773.5	1.1755	0.15	0.019	7.96	7.839	0
0026593	L	5	2	9.19	26478	OCSTAMP	389-3,404-2,404-3,406-1		404-2	2013-12-31	2013-12-31		0	F	16	0.07	ROI_2	1	2	64.5	220	400	214	1	0.62	214.4	0.5004	0.61	591.7	0.956	0.01	6.4	0.2492	2.9	1.87	1.03	90	1.003	1	710	570	0.24	826.8	1.2399	0.29	0.049	6.032	5.723	0
0026593	L	5	3	11.19	26478	OCSTAMP	389-3,404-2,404-3,406-1		404-2	2013-12-31	2013-12-31		0	F	16	0.07	ROI_2	1	2	58.2	220	400	214	1	0.51	244.8	0.5371	0.61	708	1.0965	0	0	0.1347	2.07	1.21	0.87	90	0.986	1	710	570	0.4	903.3	1.3323	0.44	0.092	5.104	4.528	0
0026593	L	5	4	13.19	26478	OCSTAMP	389-3,404-2,404-3,406-1		404-2	2013-12-31	2013-12-31		0	F	16	0.07	ROI_2	1	2	50.7	220	400	214	1	0.65	367.7	0.6855	0.69	792.1	1.1981	0	0	0.1869	1.78	0.9	0.88	90	0.688	1	710	570	0.53	976.1	1.4203	0.54	0.126	4.728	3.939	0
0026593	L	5	5	15.19	26478	OCSTAMP	389-3,404-2,404-3,406-1		404-2	2013-12-31	2013-12-31		0	F	16	0.07	ROI_2	1	2	38	220	400	214	1	0.85	488.6	0.8315	0.88	820.7	1.2326	0	0	0.1759	1.73	0.66	1.07	90	0.441	1	710	570	0.69	1039.5	1.4968	0.66	0.159	4.662	3.664	0
																									4.42	0.326923						0.00534759		13.52								1.98	0.951923		2.08
0026593	L	5	1	7.19	26478	OCSTAMP	389-3,404-2,404-3,406-1		404-3	2013-12-31	2013-12-31		0	F	16	0.07	ROI_3	1	2	58.5	220	400	214	1	1.36	327.8	0.6374	0.77	445.3	0.7793	0.59	244.5	0.5368	4.16	2.43	1.72	90	0.064	1	710	570	0.04	747.8	1.1446	0.05	0.007	7.226	7.183	0
0026593	L	5	2	9.19	26478	OCSTAMP	389-3,404-2,404-3,406-1		404-3	2013-12-31	2013-12-31		0	F	16	0.07	ROI_3	1	2	63.4	220	400	214	1	0.68	231.2	0.5207	0.67	620.2	0.9904	0.01	6.6	0.2495	2.94	1.87	1.08	90	0.945	1	710	570	0.31	864.5	1.2855	0.36	0.062	6.083	5.697	0
0026593	L	5	3	11.19	26478	OCSTAMP	389-3,404-2,404-3,406-1		404-3	2013-12-31	2013-12-31		0	F	16	0.07	ROI_3	1	2	52.5	220	400	214	1	0.66	318.9	0.6266	0.75	759.8	1.159	0	0	0.1446	2.07	1.09	0.98	90	0.77	1	710	570	0.54	956.9	1.3971	0.57	0.12	5.104	4.348	0
0026593	L	5	4	13.19	26478	OCSTAMP	389-3,404-2,404-3,406-1		404-3	2013-12-31	2013-12-31		0	F	16	0.07	ROI_3	1	2	46.2	220	400	214	1	0.78	430.4	0.7612	0.82	834	1.2487	0	0	0.1944	1.82	0.84	0.98	90	0.603	1	710	570	0.65	1024.5	1.4787	0.64	0.147	4.786	3.86	0
0026593	L	5	5	15.19	26478	OCSTAMP	389-3,404-2,404-3,406-1		404-3	2013-12-31	2013-12-31		0	F	16	0.07	ROI_3	1	2	35.7	220	400	214	1	0.97	517.3	0.8662	0.97	807.2	1.2162	0	0	0.2356	1.87	0.67	1.2	90	0.391	1	710	570	0.73	1052.3	1.5123	0.7	0.16	4.844	3.836	0
																									4.45	0.346034						0.00534759		12.86								2.27	0.978448		2.32
0026593	L	5	1	7.19	26478	OCSTAMP	389-3,404-2,404-3,406-1		406-1	2013-12-31	2013-12-31		0	F	16	0.07	ROI_4	1	2	53.5	220	400	214	1	1.8	363.6	0.6806	1.02	443.8	0.7775	0.78	293.9	0.5964	4.94	2.65	2.3	90	0.004	1	710	570	0.08	799.6	1.207	0.1	0.013	7.882	7.8	0
0026593	L	5	2	9.19	26478	OCSTAMP	389-3,404-2,404-3,406-1		406-1	2013-12-31	2013-12-31		0	F	16	0.07	ROI_4	1	2	61.9	220	400	214	1	0.6	227.6	0.5164	0.6	605.2	0.9723	0	0	0.2362	2.63	1.63	1	90	0.956	1	710	570	0.25	859.6	1.2796	0.29	0.053	5.745	5.414	0
0026593	L	5	3	11.19	26478	OCSTAMP	389-3,404-2,404-3,406-1		406-1	2013-12-31	2013-12-31		0	F	16	0.07	ROI_4	1	2	55.1	220	400	214	1	0.55	297.5	0.6008	0.61	726.7	1.1191	0	0	0.1793	1.86	1.02	0.83	90	0.788	1	710	570	0.42	935.5	1.3712	0.45	0.1	4.831	4.204	0
0026593	L	5	4	13.19	26478	OCSTAMP	389-3,404-2,404-3,406-1		406-1	2013-12-31	2013-12-31		0	F	16	0.07	ROI_4	1	2	43.8	220	400	214	1	0.67	432.2	0.7635	0.71	819.4	1.231	0	0	0.1647	1.55	0.68	0.87	90	0.546	1	710	570	0.55	1020.1	1.4733	0.54	0.136	4.418	3.562	0
0026593	L	5	5	15.19	26478	OCSTAMP	389-3,404-2,404-3,406-1		406-1	2013-12-31	2013-12-31		0	F	16	0.07	ROI_4	1	2	30.4	220	400	214	1	0.87	564.9	0.9237	0.89	831.2	1.2453	0	0	0.1859	1.53	0.47	1.07	90	0.31	1	710	570	0.67	1046.6	1.5054	0.64	0.166	4.39	3.348	0
																									4.49	0.358913						0		12.51								1.97	0.975248		2.02
0026594	L	5	1	7.04	26479	OCSTAMP	406-4,419-5,431-4,433-3		406-4	2013-12-31	2013-12-31		0	F	16	0.07	ROI_1	1	2	29	220	400	214	1	2.84	452.9	0.7885	2.22	499.4	0.8446	0.62	339.3	0.6512	6.26	1.82	4.44	90	0.001	1	710	570	0.37	787	1.1919	0.47	0.053	8.871	8.535	0
0026594	L	5	2	9.04	26479	OCSTAMP	406-4,419-5,431-4,433-3		406-4	2013-12-31	2013-12-31		0	F	16	0.07	ROI_1	1	2	57.9	220	400	214	1	1.07	330.4	0.6405	0.86	633.8	1.0068	0.2	109.8	0.3741	3.22	1.87	1.36	90	0.34	1	710	570	0.44	866	1.2873	0.51	0.084	6.365	5.841	0
0026594	L	5	3	11.04	26479	OCSTAMP	406-4,419-5,431-4,433-3		406-4	2013-12-31	2013-12-31		0	F	16	0.07	ROI_1	1	2	53.7	220	400	214	1	0.76	340.5	0.6526	0.78	762.6	1.1624	0	0	0.2139	2.22	1.2	1.03	90	0.746	1	710	570	0.56	965.6	1.4075	0.58	0.118	5.287	4.549	0
0026594	L	5	4	13.04	26479	OCSTAMP	406-4,419-5,431-4,433-3		406-4	2013-12-31	2013-12-31		0	F	16	0.07	ROI_1	1	2	45.6	220	400	214	1	0.77	425.8	0.7557	0.82	829.9	1.2437	0	0	0.1723	1.82	0.83	0.99	90	0.599	1	710	570	0.64	1025.6	1.48	0.63	0.145	4.78	3.868	0
0026594	L	5	5	15.04	26479	OCSTAMP	406-4,419-5,431-4,433-3		406-4	2013-12-31	2013-12-31		0	F	16	0.07	ROI_1	1	2	28.8	220	400	214	1	1.12	618.5	0.9884	1.14	879	1.303	0	0	0.2122	1.82	0.52	1.29	90	0.271	1	710	570	0.9	1082.1	1.5482	0.83	0.201	4.78	3.518	0
																									6.56	0.42764						0.106952		15.34								2.91	0.963576		3.02
0026594	L	5	1	7.04	26479	OCSTAMP	406-4,419-5,431-4,433-3		419-5	2013-12-31	2013-12-31		0	F	16	0.07	ROI_2	1	2	38.6	220	400	214	1	1.67	399.1	0.7234	1.17	454.6	0.7905	0.5	310.7	0.6167	4.18	1.61	2.57	90	0.001	1	710	570	0.02	717.5	1.108	0.03	0.005	7.247	7.218	0
0026594	L	5	2	9.04	26479	OCSTAMP	406-4,419-5,431-4,433-3		419-5	2013-12-31	2013-12-31		0	F	16	0.07	ROI_2	1	2	59.5	220	400	214	1	0.74	283.1	0.5834	0.68	640.8	1.0153	0.06	39.8	0.2896	2.6	1.55	1.05	90	0.68	1	710	570	0.35	859.5	1.2794	0.4	0.073	5.718	5.258	0
0026594	L	5	3	11.04	26479	OCSTAMP	406-4,419-5,431-4,433-3		419-5	2013-12-31	2013-12-31		0	F	16	0.07	ROI_2	1	2	52.5	220	400	214	1	0.68	368.8	0.6869	0.69	780.6	1.1842	0	0	0.2371	1.86	0.98	0.88	90	0.606	1	710	570	0.49	975.7	1.4197	0.5	0.112	4.831	4.13	0
0026594	L	5	4	13.04	26479	OCSTAMP	406-4,419-5,431-4,433-3		419-5	2013-12-31	2013-12-31		0	F	16	0.07	ROI_2	1	2	45.4	220	400	214	1	0.77	480.9	0.8222	0.74	852.2	1.2707	0.02	34.3	0.2829	1.6	0.73	0.87	90	0.475	1	710	570	0.6	1025.1	1.4794	0.58	0.145	4.48	3.57	0
0026594	L	5	5	15.04	26479	OCSTAMP	406-4,419-5,431-4,433-3		419-5	2013-12-31	2013-12-31		0	F	16	0.07	ROI_2	1	2	27.4	220	400	214	1	1.05	616.7	0.9863	1.05	853.6	1.2723	0	0	0.2275	1.7	0.47	1.23	90	0.257	1	710	570	0.83	1089.5	1.5571	0.76	0.188	4.622	3.438	0
																									4.91	0.411223						0.0387097		11.94								2.29	1.00881		2.27
0026594	L	5	1	7.04	26479	OCSTAMP	406-4,419-5,431-4,433-3		431-4	2013-12-31	2013-12-31		0	F	16	0.07	ROI_3	1	2	47.7	220	400	214	1	1.53	382.4	0.7033	1.04	497.1	0.8418	0.49	256.8	0.5516	4.01	1.92	2.1	90	0.02	1	710	570	0.15	834.9	1.2497	0.18	0.025	7.101	6.944	0
0026594	L	5	2	9.04	26479	OCSTAMP	406-4,419-5,431-4,433-3		431-4	2013-12-31	2013-12-31		0	F	16	0.07	ROI_3	1	2	58.4	220	400	214	1	0.82	298.9	0.6025	0.75	662.1	1.0411	0.06	40.4	0.2904	2.73	1.6	1.14	90	0.728	1	710	570	0.42	873.2	1.2959	0.49	0.087	5.862	5.316	0
0026594	L	5	3	11.04	26479	OCSTAMP	406-4,419-5,431-4,433-3		431-4	2013-12-31	2013-12-31		0	F	16	0.07	ROI_3	1	2	52.3	220	400	214	1	0.73	347.5	0.6612	0.77	766.9	1.1677	0	0	0.1999	2.1	1.1	1	90	0.726	1	710	570	0.57	942.3	1.3794	0.6	0.127	5.134	4.334	0
0026594	L	5	4	13.04	26479	OCSTAMP	406-4,419-5,431-4,433-3		431-4	2013-12-31	2013-12-31		0	F	16	0.07	ROI_3	1	2	42.6	220	400	214	1	0.93	493.5	0.8374	0.94	872.6	1.2952	0	0	0.2205	1.89	0.8	1.08	90	0.486	1	710	570	0.77	1076.2	1.5412	0.72	0.164	4.869	3.836	0
0026594	L	5	5	15.04	26479	OCSTAMP	406-4,419-5,431-4,433-3		431-4	2013-12-31	2013-12-31		0	F	16	0.07	ROI_3	1	2	38.3	220	400	214	1	0.97	530.5	0.8822	0.99	876.1	1.2994	0	0	0.2111	1.83	0.7	1.13	90	0.408	1	710	570	0.79	1080	1.5457	0.73	0.173	4.792	3.706	0
																									4.98	0.396497						0.0375		12.56								2.7	0.992647		2.72
0026594	L	5	1	7.04	26479	OCSTAMP	406-4,419-5,431-4,433-3		433-3	2013-12-31	2013-12-31		0	F	16	0.07	ROI_4	1	2	37.2	220	400	214	1	2.11	398.9	0.7233	1.5	452.5	0.788	0.61	308.3	0.6139	5.29	1.96	3.32	90	0.002	1	710	570	0.08	818.3	1.2297	0.09	0.011	8.151	8.079	0
0026594	L	5	2	9.04	26479	OCSTAMP	406-4,419-5,431-4,433-3		433-3	2013-12-31	2013-12-31		0	F	16	0.07	ROI_4	1	2	61.6	220	400	214	1	0.76	279	0.5784	0.63	598.3	0.964	0.13	79.8	0.3378	2.73	1.68	1.05	90	0.518	1	710	570	0.28	838.1	1.2536	0.33	0.058	5.856	5.493	0
0026594	L	5	3	11.04	26479	OCSTAMP	406-4,419-5,431-4,433-3		433-3	2013-12-31	2013-12-31		0	F	16	0.07	ROI_4	1	2	56.7	220	400	214	1	0.55	287.9	0.5891	0.62	744.2	1.1402	0	0	0.169	1.93	1.09	0.83	90	0.845	1	710	570	0.43	919.5	1.3518	0.47	0.101	4.919	4.284	0
0026594	L	5	4	13.04	26479	OCSTAMP	406-4,419-5,431-4,433-3		433-3	2013-12-31	2013-12-31		0	F	16	0.07	ROI_4	1	2	47.7	220	400	214	1	0.7	390.8	0.7134	0.77	814.2	1.2247	0	0	0.1524	1.8	0.86	0.94	90	0.676	1	710	570	0.58	1014.6	1.4667	0.57	0.131	4.754	3.931	0
0026594	L	5	5	15.04	26479	OCSTAMP	406-4,419-5,431-4,433-3		433-3	2013-12-31	2013-12-31		0	F	16	0.07	ROI_4	1	2	38.1	220	400	214	1	0.93	498.1	0.843	0.97	837	1.2523	0	0	0.1768	1.87	0.71	1.16	90	0.438	1	710	570	0.75	1040.3	1.4977	0.73	0.168	4.844	3.788	0
																									5.05	0.370778						0.077381		13.62								2.12	0.968037		2.19
0026595	L	5	1	6.85	26480	OCSTAMP	468-2,468-3,468-4,469-2		468-2	2013-12-31	2013-12-31		0	F	16	0.07	ROI_1	1	2	32	220	400	214	1	2.44	447.9	0.7824	1.83	495.9	0.8404	0.6	346	0.6594	5.44	1.74	3.7	90	0.002	1	710	570	0.31	815.3	1.226	0.38	0.046	8.271	7.979	0
0026595	L	5	2	8.85	26480	OCSTAMP	468-2,468-3,468-4,469-2		468-2	2013-12-31	2013-12-31		0	F	16	0.07	ROI_1	1	2	59.6	220	400	214	1	1.06	303.2	0.6076	0.87	616.5	0.986	0.19	90.8	0.3512	3.49	2.08	1.41	90	0.511	1	710	570	0.43	859.2	1.2791	0.49	0.078	6.626	6.139	0
0026595	L	5	3	10.85	26480	OCSTAMP	468-2,468-3,468-4,469-2		468-2	2013-12-31	2013-12-31		0	F	16	0.07	ROI_1	1	2	53.9	220	400	214	1	0.79	347.7	0.6613	0.82	777.5	1.1804	0	0	0.2167	2.28	1.23	1.05	90	0.758	1	710	570	0.62	960.1	1.4009	0.64	0.13	5.357	4.542	0
0026595	L	5	4	12.85	26480	OCSTAMP	468-2,468-3,468-4,469-2		468-2	2013-12-31	2013-12-31		0	F	16	0.07	ROI_1	1	2	46.2	220	400	214	1	0.8	416.2	0.7441	0.85	816.3	1.2273	0	0	0.1812	1.93	0.89	1.04	90	0.582	1	710	570	0.67	1016	1.4685	0.66	0.148	4.926	3.993	0
0026595	L	5	5	14.85	26480	OCSTAMP	468-2,468-3,468-4,469-2		468-2	2013-12-31	2013-12-31		0	F	16	0.07	ROI_1	1	2	30.9	220	400	214	1	1.09	574.1	0.9348	1.12	852.4	1.2709	0	0	0.1841	1.9	0.59	1.31	90	0.329	1	710	570	0.87	1078.3	1.5436	0.8	0.187	4.888	3.714	0
																									6.18	0.410904						0.0913462		15.04								2.9	0.976431		2.97
0026595	L	5	1	6.85	26480	OCSTAMP	468-2,468-3,468-4,469-2		468-3	2013-12-31	2013-12-31		0	F	16	0.07	ROI_2	1	2	5	220	400	214	1	3.28	550.6	0.9064	3.18	562.2	0.9204	0.1	330.2	0.6403	5.96	0.3	5.66	90	0	1	710	570	0.83	840.4	1.2564	0.99	0.12	8.657	7.906	1
0026595	L	5	2	8.85	26480	OCSTAMP	468-2,468-3,468-4,469-2		468-3	2013-12-31	2013-12-31		0	F	16	0.07	ROI_2	1	2	57.4	220	400	214	1	1.61	402.3	0.7273	1.19	694.6	1.0803	0.43	185.2	0.4652	4.01	2.3	1.71	90	0.152	1	710	570	0.75	925.1	1.3587	0.81	0.12	7.101	6.346	0
0026595	L	5	3	10.85	26480	OCSTAMP	468-2,468-3,468-4,469-2		468-3	2013-12-31	2013-12-31		0	F	16	0.07	ROI_2	1	2	51.6	220	400	214	1	1.16	413	0.7402	1.12	825.7	1.2386	0.04	25.3	0.2721	2.81	1.45	1.36	90	0.594	1	710	570	0.88	1030.5	1.4859	0.85	0.156	5.945	4.963	0
0026595	L	5	4	12.85	26480	OCSTAMP	468-2,468-3,468-4,469-2		468-3	2013-12-31	2013-12-31		0	F	16	0.07	ROI_2	1	2	45.9	220	400	214	1	1.12	479.3	0.8203	1.15	906.7	1.3364	0	0	0.2122	2.34	1.07	1.26	90	0.554	1	710	570	0.96	1095.2	1.5641	0.88	0.181	5.42	4.284	0
0026595	L	5	5	14.85	26480	OCSTAMP	468-2,468-3,468-4,469-2		468-3	2013-12-31	2013-12-31		0	F	16	0.07	ROI_2	1	2	33.3	220	400	214	1	1.47	616.9	0.9865	1.51	950.1	1.3889	0	0	0.1816	2.38	0.79	1.59	90	0.373	1	710	570	1.3	1125.2	1.6003	1.15	0.245	5.47	3.931	0
																									8.64	0.493714						0.186957		17.5								4.72	1.00855		4.68
0026595	L	5	1	6.85	26480	OCSTAMP	468-2,468-3,468-4,469-2		468-4	2013-12-31	2013-12-31		0	F	16	0.07	ROI_3	1	2	18	220	400	214	1	2.38	482.9	0.8247	2.1	521.3	0.871	0.27	308.4	0.6139	4.92	0.89	4.03	90	0.002	1	710	570	0.39	802.1	1.2101	0.49	0.063	7.863	7.465	0
0026595	L	5	2	8.85	26480	OCSTAMP	468-2,468-3,468-4,469-2		468-4	2013-12-31	2013-12-31		0	F	16	0.07	ROI_3	1	2	54.3	220	400	214	1	1.22	378.1	0.6981	1.05	713.1	1.1026	0.17	96.4	0.358	3.23	1.75	1.47	90	0.39	1	710	570	0.67	942.6	1.3798	0.71	0.118	6.37	5.626	0
0026595	L	5	3	10.85	26480	OCSTAMP	468-2,468-3,468-4,469-2		468-4	2013-12-31	2013-12-31		0	F	16	0.07	ROI_3	1	2	48.1	220	400	214	1	0.99	437.1	0.7693	1	843.4	1.2599	0	0	0.2391	2.27	1.09	1.18	90	0.628	1	710	570	0.78	1024.4	1.4785	0.76	0.156	5.345	4.362	0
0026595	L	5	4	12.85	26480	OCSTAMP	468-2,468-3,468-4,469-2		468-4	2013-12-31	2013-12-31		0	F	16	0.07	ROI_3	1	2	40.6	220	400	214	1	1.08	544.1	0.8986	1.07	905.1	1.3345	0.01	16.9	0.2619	1.99	0.81	1.18	90	0.42	1	710	570	0.9	1098.8	1.5684	0.82	0.185	5	3.836	0
0026595	L	5	5	14.85	26480	OCSTAMP	468-2,468-3,468-4,469-2		468-4	2013-12-31	2013-12-31		0	F	16	0.07	ROI_3	1	2	26	220	400	214	1	1.39	698.3	1.0848	1.4	950.6	1.3894	0	0	0.2199	1.99	0.52	1.47	90	0.245	1	710	570	1.15	1181.7	1.6686	0.98	0.227	5.006	3.579	0
																									7.06	0.490278						0.0971429		14.4								3.89	1.03457		3.76
0026595	L	5	1	6.85	26480	OCSTAMP	468-2,468-3,468-4,469-2		469-2	2013-12-31	2013-12-31		0	F	16	0.07	ROI_4	1	2	12.8	220	400	214	1	2.48	484.9	0.827	2.27	508.8	0.856	0.21	322.3	0.6307	5.11	0.66	4.45	90	0	1	710	570	0.3	836.5	1.2517	0.36	0.046	8.014	7.724	0
0026595	L	5	2	8.85	26480	OCSTAMP	468-2,468-3,468-4,469-2		469-2	2013-12-31	2013-12-31		0	F	16	0.07	ROI_4	1	2	58.6	220	400	214	1	1.1	350.9	0.6653	0.92	710.7	1.0997	0.18	96.7	0.3583	3.14	1.84	1.3	90	0.455	1	710	570	0.6	914.1	1.3454	0.66	0.112	6.278	5.576	0
0026595	L	5	3	10.85	26480	OCSTAMP	468-2,468-3,468-4,469-2		469-2	2013-12-31	2013-12-31		0	F	16	0.07	ROI_4	1	2	50.3	220	400	214	1	0.92	419.1	0.7476	0.92	845	1.262	0	0	0.2401	2.19	1.1	1.09	90	0.68	1	710	570	0.73	1025.7	1.4801	0.71	0.149	5.246	4.312	0
0026595	L	5	4	12.85	26480	OCSTAMP	468-2,468-3,468-4,469-2		469-2	2013-12-31	2013-12-31		0	F	16	0.07	ROI_4	1	2	44.9	220	400	214	1	0.93	495.5	0.8399	0.94	908.9	1.3391	0	0	0.2269	1.87	0.84	1.03	90	0.561	1	710	570	0.78	1109.1	1.5808	0.7	0.162	4.844	3.828	0
0026595	L	5	5	14.85	26480	OCSTAMP	468-2,468-3,468-4,469-2		469-2	2013-12-31	2013-12-31		0	F	16	0.07	ROI_4	1	2	28.7	220	400	214	1	1.28	652.8	1.0298	1.31	932.6	1.3677	0	0	0.1894	1.96	0.56	1.4	90	0.294	1	710	570	1.11	1120.6	1.5948	0.99	0.234	4.969	3.5	0
																									6.71	0.470217						0.0978261		14.27								3.52	1.02924		3.42
0026596	L	5	1	6.91	26481	OCSTAMP 6WK OC/OC	389-1,389-4,401-4,407-7		389-1	2013-12-31	2013-12-31		0	F	16	0.07	ROI_1	1	2	34.6	220	400	214	1	2.45	437.5	0.7698	1.8	489.4	0.8325	0.66	339.4	0.6513	5.61	1.94	3.67	90	0	1	710	570	0.27	786.6	1.1914	0.35	0.042	8.397	8.132	0
0026596	L	5	2	8.91	26481	OCSTAMP 6WK OC/OC	389-1,389-4,401-4,407-7		389-1	2013-12-31	2013-12-31		0	F	16	0.07	ROI_1	1	2	61.1	220	400	214	1	0.99	312.5	0.6189	0.75	607.8	0.9755	0.24	124.8	0.3923	3.17	1.94	1.23	90	0.316	1	710	570	0.34	843.4	1.26	0.41	0.067	6.307	5.888	0
0026596	L	5	3	10.91	26481	OCSTAMP 6WK OC/OC	389-1,389-4,401-4,407-7		389-1	2013-12-31	2013-12-31		0	F	16	0.07	ROI_1	1	2	52.1	220	400	214	1	0.8	372.5	0.6913	0.78	759.9	1.1592	0.02	15.7	0.2605	2.14	1.11	1.02	90	0.652	1	710	570	0.55	953.3	1.3927	0.57	0.119	5.181	4.432	0
0026596	L	5	4	12.91	26481	OCSTAMP 6WK OC/OC	389-1,389-4,401-4,407-7		389-1	2013-12-31	2013-12-31		0	F	16	0.07	ROI_1	1	2	43.3	220	400	214	1	0.81	444.1	0.7778	0.86	833.2	1.2477	0	0	0.162	1.82	0.79	1.03	90	0.57	1	710	570	0.67	1032.3	1.4882	0.65	0.151	4.786	3.836	0
0026596	L	5	5	14.91	26481	OCSTAMP 6WK OC/OC	389-1,389-4,401-4,407-7		389-1	2013-12-31	2013-12-31		0	F	16	0.07	ROI_1	1	2	31.1	220	400	214	1	1.01	561.1	0.9191	1.03	837	1.2522	0	0	0.1829	1.79	0.56	1.23	90	0.312	1	710	570	0.76	1061.7	1.5236	0.72	0.171	4.747	3.672	0
																									6.06	0.417068						0.123711		14.53								2.59	0.959259		2.7
0026596	L	5	1	6.91	26481	OCSTAMP 6WK OC/OC	389-1,389-4,401-4,407-7		389-4	2013-12-31	2013-12-31		0	F	16	0.07	ROI_2	1	2	32	220	400	214	1	2.04	427.3	0.7576	1.52	468.2	0.8069	0.52	340.4	0.6526	4.77	1.52	3.24	90	0	1	710	570	0.1	788	1.1931	0.13	0.017	7.74	7.632	0
0026596	L	5	2	8.91	26481	OCSTAMP 6WK OC/OC	389-1,389-4,401-4,407-7		389-4	2013-12-31	2013-12-31		0	F	16	0.07	ROI_2	1	2	63.7	220	400	214	1	0.63	247.3	0.5401	0.56	600.3	0.9664	0.08	46.5	0.2976	2.57	1.64	0.93	90	0.852	1	710	570	0.22	833	1.2474	0.27	0.049	5.68	5.374	0
0026596	L	5	3	10.91	26481	OCSTAMP 6WK OC/OC	389-1,389-4,401-4,407-7		389-4	2013-12-31	2013-12-31		0	F	16	0.07	ROI_2	1	2	55.2	220	400	214	1	0.58	309.8	0.6157	0.61	725	1.1171	0	0	0.2089	1.88	1.04	0.84	90	0.803	1	710	570	0.42	921.1	1.3538	0.45	0.099	4.863	4.24	0
0026596	L	5	4	12.91	26481	OCSTAMP 6WK OC/OC	389-1,389-4,401-4,407-7		389-4	2013-12-31	2013-12-31		0	F	16	0.07	ROI_2	1	2	45.9	220	400	214	1	0.67	402.4	0.7275	0.73	806.2	1.2151	0	0	0.1523	1.67	0.76	0.9	90	0.611	1	710	570	0.55	1014.5	1.4666	0.54	0.129	4.576	3.763	0
0026596	L	5	5	14.91	26481	OCSTAMP 6WK OC/OC	389-1,389-4,401-4,407-7		389-4	2013-12-31	2013-12-31		0	F	16	0.07	ROI_2	1	2	36	220	400	214	1	0.85	519.9	0.8693	0.88	846.2	1.2634	0	0	0.1698	1.63	0.59	1.04	90	0.411	1	710	570	0.7	1043	1.5011	0.67	0.166	4.528	3.483	0
																									4.77	0.38099						0.0487805		12.52								1.99	0.966019		2.06
0026596	L	5	1	6.91	26481	OCSTAMP 6WK OC/OC	389-1,389-4,401-4,407-7		401-4	2013-12-31	2013-12-31		0	F	16	0.07	ROI_3	1	2	47.7	220	400	214	1	1.69	353.5	0.6684	1.09	437.6	0.77	0.6	261.2	0.5569	4.78	2.28	2.5	90	0.011	1	710	570	0.04	746.1	1.1425	0.05	0.006	7.748	7.708	0
0026596	L	5	2	8.91	26481	OCSTAMP 6WK OC/OC	389-1,389-4,401-4,407-7		401-4	2013-12-31	2013-12-31		0	F	16	0.07	ROI_3	1	2	60.9	220	400	214	1	0.74	278.9	0.5784	0.67	638.7	1.0128	0.08	48.1	0.2996	2.67	1.63	1.04	90	0.758	1	710	570	0.33	851.9	1.2703	0.39	0.069	5.793	5.357	0
0026596	L	5	3	10.91	26481	OCSTAMP 6WK OC/OC	389-1,389-4,401-4,407-7		401-4	2013-12-31	2013-12-31		0	F	16	0.07	ROI_3	1	2	56	220	400	214	1	0.57	289.8	0.5915	0.61	706.7	1.0949	0	0	0.1955	1.97	1.1	0.87	90	0.811	1	710	570	0.41	901.6	1.3303	0.46	0.098	4.975	4.362	0
0026596	L	5	4	12.91	26481	OCSTAMP 6WK OC/OC	389-1,389-4,401-4,407-7		401-4	2013-12-31	2013-12-31		0	F	16	0.07	ROI_3	1	2	49.2	220	400	214	1	0.7	371.5	0.6902	0.72	761.9	1.1615	0	0	0.2038	1.87	0.92	0.95	90	0.668	1	710	570	0.54	971.2	1.4143	0.56	0.125	4.85	4.062	0
0026596	L	5	5	14.91	26481	OCSTAMP 6WK OC/OC	389-1,389-4,401-4,407-7		401-4	2013-12-31	2013-12-31		0	F	16	0.07	ROI_3	1	2	41.4	220	400	214	1	0.83	424.8	0.7545	0.86	748.5	1.1454	0	0	0.2002	1.96	0.81	1.15	90	0.446	1	710	570	0.61	995.5	1.4436	0.62	0.136	4.957	4.1	0
																									4.53	0.341887						0.0490798		13.25								1.93	0.927885		2.08
0026596	L	5	1	6.91	26481	OCSTAMP 6WK OC/OC	389-1,389-4,401-4,407-7		407-7	2013-12-31	2013-12-31		0	F	16	0.07	ROI_4	1	2	37	220	400	214	1	1.98	410.4	0.7371	1.39	456	0.7922	0.59	332.7	0.6432	4.82	1.78	3.04	90	0.001	1	710	570	0.06	780.7	1.1843	0.07	0.009	7.784	7.724	0
0026596	L	5	2	8.91	26481	OCSTAMP 6WK OC/OC	389-1,389-4,401-4,407-7		407-7	2013-12-31	2013-12-31		0	F	16	0.07	ROI_4	1	2	63.9	220	400	214	1	0.87	272.1	0.5701	0.7	603.8	0.9707	0.17	84.7	0.3439	3.19	2.04	1.15	90	0.569	1	710	570	0.32	888.7	1.3147	0.36	0.059	6.331	5.961	0
0026596	L	5	3	10.91	26481	OCSTAMP 6WK OC/OC	389-1,389-4,401-4,407-7		407-7	2013-12-31	2013-12-31		0	F	16	0.07	ROI_4	1	2	54.5	220	400	214	1	0.71	326.9	0.6363	0.74	754.7	1.1529	0	0	0.2055	2.17	1.18	0.98	90	0.775	1	710	570	0.54	938.9	1.3754	0.57	0.118	5.217	4.473	0
0026596	L	5	4	12.91	26481	OCSTAMP 6WK OC/OC	389-1,389-4,401-4,407-7		407-7	2013-12-31	2013-12-31		0	F	16	0.07	ROI_4	1	2	45.8	220	400	214	1	0.76	425.4	0.7552	0.78	804.8	1.2134	0	0	0.2124	1.8	0.82	0.98	90	0.562	1	710	570	0.59	1004.6	1.4546	0.58	0.135	4.754	3.908	0
0026596	L	5	5	14.91	26481	OCSTAMP 6WK OC/OC	389-1,389-4,401-4,407-7		407-7	2013-12-31	2013-12-31		0	F	16	0.07	ROI_4	1	2	32.6	220	400	214	1	0.94	535.2	0.8879	0.95	802.6	1.2107	0	0	0.2201	1.76	0.57	1.19	90	0.315	1	710	570	0.67	1056	1.5167	0.63	0.149	4.702	3.763	0
																									5.26	0.382824						0.0833333		13.74								2.18	0.986425		2.21
0026597	L	5	1	7.35	26482	OCSTAMP 6WK OC/OC	412-1,412-4,417-1,417-2		412-1	2013-12-31	2013-12-31		0	F	16	0.07	ROI_1	1	2	22.4	220	400	214	1	2.5	456.4	0.7927	2.1	494.4	0.8385	0.4	325	0.634	5.47	1.23	4.25	90	0	1	710	570	0.18	780.3	1.1838	0.23	0.027	8.293	8.121	0
0026597	L	5	2	9.35	26482	OCSTAMP 6WK OC/OC	412-1,412-4,417-1,417-2		412-1	2013-12-31	2013-12-31		0	F	16	0.07	ROI_1	1	2	60.9	220	400	214	1	1.1	320.2	0.6282	0.83	618.7	0.9887	0.27	128.1	0.3963	3.43	2.09	1.34	90	0.296	1	710	570	0.39	844.3	1.2611	0.47	0.073	6.565	6.104	0
0026597	L	5	3	11.35	26482	OCSTAMP 6WK OC/OC	412-1,412-4,417-1,417-2		412-1	2013-12-31	2013-12-31		0	F	16	0.07	ROI_1	1	2	51.1	220	400	214	1	1.05	417	0.7451	1.02	827.3	1.2406	0.03	23.9	0.2704	2.51	1.28	1.23	90	0.618	1	710	570	0.8	1025.1	1.4794	0.78	0.152	5.62	4.662	0
0026597	L	5	4	13.35	26482	OCSTAMP 6WK OC/OC	412-1,412-4,417-1,417-2		412-1	2013-12-31	2013-12-31		0	F	16	0.07	ROI_1	1	2	45.1	220	400	214	1	1.04	478.2	0.819	1.04	876.7	1.3002	0	0	0.2344	2.17	0.98	1.19	90	0.522	1	710	570	0.86	1061.9	1.5239	0.81	0.173	5.223	4.137	0
0026597	L	5	5	15.35	26482	OCSTAMP 6WK OC/OC	412-1,412-4,417-1,417-2		412-1	2013-12-31	2013-12-31		0	F	16	0.07	ROI_1	1	2	31.7	220	400	214	1	1.34	598	0.9636	1.35	886.3	1.3117	0	0	0.2145	2.24	0.71	1.53	90	0.306	1	710	570	1.08	1102.3	1.5726	0.98	0.211	5.305	3.978	0
																									7.03	0.444374						0.129187		15.82								3.31	1.01223		3.27
0026597	L	5	1	7.35	26482	OCSTAMP 6WK OC/OC	412-1,412-4,417-1,417-2		412-4	2013-12-31	2013-12-31		0	F	16	0.07	ROI_2	1	2	9.3	220	400	214	1	3.03	525.9	0.8766	2.85	544.9	0.8995	0.18	340.4	0.6526	5.76	0.53	5.22	90	0.002	1	710	570	0.51	763.2	1.1631	0.67	0.081	8.506	7.999	1
0026597	L	5	2	9.35	26482	OCSTAMP 6WK OC/OC	412-1,412-4,417-1,417-2		412-4	2013-12-31	2013-12-31		0	F	16	0.07	ROI_2	1	2	54.3	220	400	214	1	1.56	418.1	0.7464	1.2	705.7	1.0938	0.36	175.7	0.4537	3.73	2.02	1.71	90	0.167	1	710	570	0.76	915.1	1.3465	0.83	0.129	6.845	6.032	0
0026597	L	5	3	11.35	26482	OCSTAMP 6WK OC/OC	412-1,412-4,417-1,417-2		412-4	2013-12-31	2013-12-31		0	F	16	0.07	ROI_2	1	2	49.4	220	400	214	1	1.18	442.1	0.7754	1.15	855.3	1.2744	0.02	18	0.2633	2.66	1.31	1.35	90	0.602	1	710	570	0.9	1062.5	1.5246	0.85	0.161	5.782	4.773	0
0026597	L	5	4	13.35	26482	OCSTAMP 6WK OC/OC	412-1,412-4,417-1,417-2		412-4	2013-12-31	2013-12-31		0	F	16	0.07	ROI_2	1	2	43.8	220	400	214	1	1.25	548.7	0.9042	1.23	957.7	1.3981	0.02	23.4	0.2698	2.28	1	1.28	90	0.543	1	710	570	1.06	1126.3	1.6016	0.94	0.199	5.357	4.108	0
0026597	L	5	5	15.35	26482	OCSTAMP 6WK OC/OC	412-1,412-4,417-1,417-2		412-4	2013-12-31	2013-12-31		0	F	16	0.07	ROI_2	1	2	29.5	220	400	214	1	1.57	641.9	1.0167	1.61	937.6	1.3737	0	0	0.1641	2.44	0.72	1.72	90	0.324	1	710	570	1.35	1141.8	1.6203	1.19	0.249	5.538	3.97	0
																									8.59	0.509188						0.178218		16.87								4.58	1.02232		4.48
0026597	L	5	1	7.35	26482	OCSTAMP 6WK OC/OC	412-1,412-4,417-1,417-2		417-1	2013-12-31	2013-12-31		0	F	16	0.07	ROI_3	1	2	36.7	220	400	214	1	1.87	427.8	0.7582	1.45	522.5	0.8724	0.43	264.6	0.561	4.38	1.61	2.77	90	0.036	1	710	570	0.28	789.3	1.1947	0.35	0.049	7.419	7.114	0
0026597	L	5	2	9.35	26482	OCSTAMP 6WK OC/OC	412-1,412-4,417-1,417-2		417-1	2013-12-31	2013-12-31		0	F	16	0.07	ROI_3	1	2	56.7	220	400	214	1	0.89	305.8	0.6108	0.85	671.5	1.0524	0.04	26.1	0.273	2.91	1.65	1.26	90	0.724	1	710	570	0.49	913.4	1.3445	0.53	0.093	6.043	5.459	0
0026597	L	5	3	11.35	26482	OCSTAMP 6WK OC/OC	412-1,412-4,417-1,417-2		417-1	2013-12-31	2013-12-31		0	F	16	0.07	ROI_3	1	2	49.6	220	400	214	1	0.79	386.1	0.7078	0.82	796.5	1.2033	0	0	0.2051	2.04	1.01	1.03	90	0.623	1	710	570	0.63	992.5	1.4401	0.64	0.137	5.067	4.204	0
0026597	L	5	4	13.35	26482	OCSTAMP 6WK OC/OC	412-1,412-4,417-1,417-2		417-1	2013-12-31	2013-12-31		0	F	16	0.07	ROI_3	1	2	38.5	220	400	214	1	0.97	523.8	0.8741	0.99	866.5	1.2879	0	0	0.2136	1.86	0.72	1.14	90	0.425	1	710	570	0.81	1069.2	1.5327	0.75	0.176	4.831	3.722	0
0026597	L	5	5	15.35	26482	OCSTAMP 6WK OC/OC	412-1,412-4,417-1,417-2		417-1	2013-12-31	2013-12-31		0	F	16	0.07	ROI_3	1	2	32.3	220	400	214	1	1.17	628.4	1.0003	1.18	930.2	1.3648	0	0	0.2359	1.87	0.6	1.26	90	0.305	1	710	570	1	1105.8	1.5769	0.9	0.217	4.844	3.483	0
																									5.69	0.435681						0.0242424		13.06								3.21	1.01262		3.17
0026597	L	5	1	7.35	26482	OCSTAMP 6WK OC/OC	412-1,412-4,417-1,417-2		417-2	2013-12-31	2013-12-31		0	F	16	0.07	ROI_4	1	2	42.4	220	400	214	1	1.52	392.9	0.7159	1.05	472.2	0.8117	0.47	285.1	0.5858	3.87	1.64	2.23	90	0.013	1	710	570	0.05	786	1.1907	0.07	0.01	6.975	6.912	0
0026597	L	5	2	9.35	26482	OCSTAMP 6WK OC/OC	412-1,412-4,417-1,417-2		417-2	2013-12-31	2013-12-31		0	F	16	0.07	ROI_4	1	2	61.4	220	400	214	1	0.74	282.6	0.5827	0.64	636.2	1.0098	0.1	60.5	0.3145	2.62	1.61	1.01	90	0.623	1	710	570	0.37	856.9	1.2763	0.43	0.079	5.734	5.24	0
0026597	L	5	3	11.35	26482	OCSTAMP 6WK OC/OC	412-1,412-4,417-1,417-2		417-2	2013-12-31	2013-12-31		0	F	16	0.07	ROI_4	1	2	54.7	220	400	214	1	0.57	319.9	0.6278	0.58	720.4	1.1115	0	0	0.2267	1.78	0.98	0.81	90	0.767	1	710	570	0.41	900.4	1.3289	0.45	0.102	4.734	4.092	0
0026597	L	5	4	13.35	26482	OCSTAMP 6WK OC/OC	412-1,412-4,417-1,417-2		417-2	2013-12-31	2013-12-31		0	F	16	0.07	ROI_4	1	2	43	220	400	214	1	0.72	457.5	0.794	0.75	827.4	1.2407	0	0	0.2026	1.58	0.68	0.9	90	0.495	1	710	570	0.6	997.2	1.4457	0.6	0.15	4.46	3.518	0
0026597	L	5	5	15.35	26482	OCSTAMP 6WK OC/OC	412-1,412-4,417-1,417-2		417-2	2013-12-31	2013-12-31		0	F	16	0.07	ROI_4	1	2	36.3	220	400	214	1	0.86	490.4	0.8337	0.87	780.1	1.1835	0	0	0.2202	1.75	0.64	1.12	90	0.372	1	710	570	0.62	986.1	1.4323	0.63	0.15	4.695	3.755	0
																									4.41	0.380172						0.0621118		11.6								2.05	0.940367		2.18
0026598	L	5	1	6.73	26483	ocstamp 6wk OC/OC	417-4,431-2,431-3		417-4	2014-01-07	2014-01-07		0	F	16	0.07	ROI_1	1	2	35.6	220	400	214	1	2.57	438.5	0.771	1.87	496.9	0.8415	0.69	332.8	0.6434	5.85	2.08	3.77	90	0	1	710	570	0.26	793.4	1.1996	0.32	0.038	8.574	8.334	0
0026598	L	5	2	8.73	26483	ocstamp 6wk OC/OC	417-4,431-2,431-3		417-4	2014-01-07	2014-01-07		0	F	16	0.07	ROI_1	1	2	65.5	220	400	214	1	0.89	277.1	0.5762	0.63	569.4	0.9291	0.26	123.2	0.3902	3.21	2.1	1.11	90	0.373	1	710	570	0.24	803.2	1.2115	0.29	0.047	6.351	6.053	0
0026598	L	5	3	10.73	26483	ocstamp 6wk OC/OC	417-4,431-2,431-3		417-4	2014-01-07	2014-01-07		0	F	16	0.07	ROI_1	1	2	54	220	400	214	1	0.69	323.6	0.6323	0.71	725.6	1.1177	0	0	0.2194	2.12	1.15	0.98	90	0.775	1	710	570	0.49	911.3	1.3419	0.53	0.111	5.164	4.467	0
0026598	L	5	4	12.73	26483	ocstamp 6wk OC/OC	417-4,431-2,431-3		417-4	2014-01-07	2014-01-07		0	F	16	0.07	ROI_1	1	2	48.2	220	400	214	1	0.68	388.8	0.711	0.7	773.5	1.1756	0	0	0.2116	1.76	0.85	0.91	90	0.61	1	710	570	0.54	965.8	1.4078	0.56	0.13	4.702	3.884	0
0026598	L	5	5	14.73	26483	ocstamp 6wk OC/OC	417-4,431-2,431-3		417-4	2014-01-07	2014-01-07		0	F	16	0.07	ROI_1	1	2	33.9	220	400	214	1	0.95	515	0.8635	0.98	799.7	1.2072	0	0	0.1922	1.85	0.63	1.23	90	0.375	1	710	570	0.69	1051.4	1.5112	0.66	0.151	4.824	3.876	0
																									5.78	0.390805						0.12381		14.79								2.22	0.940678		2.36
0026598	L	5	1	6.73	26483	ocstamp 6wk OC/OC	417-4,431-2,431-3		431-2	2014-01-07	2014-01-07		0	F	16	0.07	ROI_2	1	2	51.9	220	400	214	1	2.24	400.2	0.7248	1.29	479.7	0.8207	0.95	326.6	0.6359	5.59	2.9	2.69	90	0.005	1	710	570	0.14	783.5	1.1876	0.18	0.022	8.382	8.245	0
0026598	L	5	2	8.73	26483	ocstamp 6wk OC/OC	417-4,431-2,431-3		431-2	2014-01-07	2014-01-07		0	F	16	0.07	ROI_2	1	2	64.9	220	400	214	1	0.66	230	0.5193	0.61	599.4	0.9654	0.06	30.2	0.278	2.88	1.87	1.01	90	0.997	1	710	570	0.24	829	1.2427	0.29	0.05	6.012	5.697	0
0026598	L	5	3	10.73	26483	ocstamp 6wk OC/OC	417-4,431-2,431-3		431-2	2014-01-07	2014-01-07		0	F	16	0.07	ROI_2	1	2	56.6	220	400	214	1	0.56	276.3	0.5752	0.62	710.6	1.0996	0	0	0.1728	2.01	1.14	0.87	90	0.881	1	710	570	0.42	890.7	1.3171	0.47	0.1	5.025	4.397	0
0026598	L	5	4	12.73	26483	ocstamp 6wk OC/OC	417-4,431-2,431-3		431-2	2014-01-07	2014-01-07		0	F	16	0.07	ROI_2	1	2	47.9	220	400	214	1	0.68	384	0.7052	0.74	796.4	1.2032	0	0	0.1642	1.78	0.85	0.93	90	0.643	1	710	570	0.55	1005.2	1.4554	0.55	0.127	4.728	3.931	0
0026598	L	5	5	14.73	26483	ocstamp 6wk OC/OC	417-4,431-2,431-3		431-2	2014-01-07	2014-01-07		0	F	16	0.07	ROI_2	1	2	36.2	220	400	214	1	0.87	499.7	0.8449	0.9	816.8	1.2278	0	0	0.1689	1.73	0.63	1.11	90	0.422	1	710	570	0.7	1048.5	1.5076	0.67	0.16	4.669	3.664	0
																									5.01	0.358113						0.0320856		13.99								2.05	0.949074		2.16
0026598	L	5	1	6.73	26483	ocstamp 6wk OC/OC	417-4,431-2,431-3		431-3	2014-01-07	2014-01-07		0	F	16	0.07	ROI_3	1	2	38	220	400	214	1	1.93	407.7	0.7338	1.36	461.7	0.799	0.58	319.6	0.6274	4.74	1.8	2.94	90	0	1	710	570	0.08	760.5	1.1599	0.11	0.014	7.72	7.632	0
0026598	L	5	2	8.73	26483	ocstamp 6wk OC/OC	417-4,431-2,431-3		431-3	2014-01-07	2014-01-07		0	F	16	0.07	ROI_3	1	2	59.8	220	400	214	1	0.71	275.7	0.5745	0.65	632.3	1.0051	0.06	36.5	0.2856	2.56	1.53	1.03	90	0.881	1	710	570	0.32	860.5	1.2807	0.37	0.067	5.675	5.252	0
0026598	L	5	3	10.73	26483	ocstamp 6wk OC/OC	417-4,431-2,431-3		431-3	2014-01-07	2014-01-07		0	F	16	0.07	ROI_3	1	2	51.7	220	400	214	1	0.63	339.3	0.6512	0.65	729.4	1.1224	0	0	0.2113	1.86	0.96	0.9	90	0.655	1	710	570	0.46	912.6	1.3435	0.5	0.112	4.831	4.13	0
0026598	L	5	4	12.73	26483	ocstamp 6wk OC/OC	417-4,431-2,431-3		431-3	2014-01-07	2014-01-07		0	F	16	0.07	ROI_3	1	2	42.5	220	400	214	1	0.76	443.1	0.7766	0.78	796.6	1.2035	0	0	0.1998	1.71	0.73	0.98	90	0.52	1	710	570	0.6	1018.1	1.471	0.59	0.14	4.629	3.747	0
0026598	L	5	5	14.73	26483	ocstamp 6wk OC/OC	417-4,431-2,431-3		431-3	2014-01-07	2014-01-07		0	F	16	0.07	ROI_3	1	2	34.7	220	400	214	1	0.91	543.8	0.8982	0.91	836.2	1.2513	0	0	0.2341	1.67	0.58	1.09	90	0.313	1	710	570	0.71	1040.6	1.4982	0.68	0.168	4.576	3.518	0
																									4.94	0.393939						0.0392157		12.54								2.17	0.964444		2.25
0026599	L	5	1	7.25	26484	ocstamp 6wk oc/oc	432-1,432-2,433-1		432-1	2014-01-07	2014-01-07		0	F	16	0.07	ROI_1	1	2	14.3	220	400	214	1	2.71	514	0.8622	2.45	543.7	0.898	0.25	336.3	0.6476	5.27	0.75	4.51	90	0	1	710	570	0.45	804.3	1.2128	0.56	0.071	8.136	7.692	0
0026599	L	5	2	9.25	26484	ocstamp 6wk oc/oc	432-1,432-2,433-1		432-1	2014-01-07	2014-01-07		0	F	16	0.07	ROI_1	1	2	48.4	220	400	214	1	1.49	450	0.7849	1.16	680.7	1.0636	0.33	203.7	0.4875	3.3	1.6	1.71	90	0.063	1	710	570	0.68	917.6	1.3497	0.74	0.122	6.442	5.675	0
0026599	L	5	3	11.25	26484	ocstamp 6wk oc/oc	432-1,432-2,433-1		432-1	2014-01-07	2014-01-07		0	F	16	0.07	ROI_1	1	2	51.8	220	400	214	1	0.91	391.2	0.7139	0.9	795.1	1.2017	0.02	15.1	0.2597	2.34	1.21	1.13	90	0.639	1	710	570	0.68	969.7	1.4125	0.71	0.142	5.42	4.528	0
0026599	L	5	4	13.25	26484	ocstamp 6wk oc/oc	432-1,432-2,433-1		432-1	2014-01-07	2014-01-07		0	F	16	0.07	ROI_1	1	2	42.9	220	400	214	1	1.1	506.1	0.8527	1.07	857	1.2764	0.04	39.6	0.2893	2.18	0.94	1.24	90	0.459	1	710	570	0.86	1064.9	1.5274	0.81	0.172	5.235	4.152	0
0026599	L	5	5	15.25	26484	ocstamp 6wk oc/oc	432-1,432-2,433-1		432-1	2014-01-07	2014-01-07		0	F	16	0.07	ROI_1	1	2	29.3	220	400	214	1	1.44	634.5	1.0077	1.46	906.5	1.3362	0	0	0.2154	2.27	0.67	1.61	90	0.3	1	710	570	1.2	1126.6	1.6019	1.06	0.23	5.345	3.9	0
																									7.65	0.498047						0.20625		15.36								3.87	0.997423		3.88
0026599	L	5	1	7.25	26484	ocstamp 6wk oc/oc	432-1,432-2,433-1		432-2	2014-01-07	2014-01-07		0	F	16	0.07	ROI_2	1	2	6.1	220	400	214	1	2.87	561.5	0.9196	2.76	576.4	0.9376	0.1	334.2	0.645	5.11	0.31	4.79	90	0	1	710	570	0.75	802.4	1.2105	0.94	0.123	8.01	7.239	1
0026599	L	5	2	9.25	26484	ocstamp 6wk oc/oc	432-1,432-2,433-1		432-2	2014-01-07	2014-01-07		0	F	16	0.07	ROI_2	1	2	51.1	220	400	214	1	1.59	433.8	0.7654	1.28	711.3	1.1005	0.32	168.6	0.4452	3.67	1.88	1.79	90	0.135	1	710	570	0.83	939.3	1.3759	0.88	0.139	6.791	5.919	0
0026599	L	5	3	11.25	26484	ocstamp 6wk oc/oc	432-1,432-2,433-1		432-2	2014-01-07	2014-01-07		0	F	16	0.07	ROI_2	1	2	52.5	220	400	214	1	1.11	410.4	0.7371	1.09	849.2	1.267	0.02	14	0.2585	2.7	1.42	1.28	90	0.653	1	710	570	0.88	1036.9	1.4937	0.85	0.16	5.83	4.824	0
0026599	L	5	4	13.25	26484	ocstamp 6wk oc/oc	432-1,432-2,433-1		432-2	2014-01-07	2014-01-07		0	F	16	0.07	ROI_2	1	2	46.2	220	400	214	1	1.13	472	0.8114	1.16	897.4	1.3252	0	0	0.2136	2.4	1.11	1.29	90	0.567	1	710	570	0.94	1103.2	1.5737	0.85	0.172	5.487	4.404	0
0026599	L	5	5	15.25	26484	ocstamp 6wk oc/oc	432-1,432-2,433-1		432-2	2014-01-07	2014-01-07		0	F	16	0.07	ROI_2	1	2	28.8	220	400	214	1	1.62	677.8	1.0601	1.64	963.5	1.405	0	0	0.2086	2.4	0.69	1.71	90	0.283	1	710	570	1.42	1151.2	1.6317	1.23	0.264	5.487	3.828	0
																									8.32	0.511057						0.170213		16.28								4.82	1.01474		4.75
0026599	L	5	1	7.25	26484	ocstamp 6wk oc/oc	432-1,432-2,433-1		433-1	2014-01-07	2014-01-07		0	F	16	0.07	ROI_3	1	2	20.6	220	400	214	1	2.09	473.8	0.8137	1.81	516.3	0.865	0.28	309.6	0.6153	4.41	0.91	3.5	90	0	1	710	570	0.19	778.7	1.1818	0.25	0.034	7.444	7.23	0
0026599	L	5	2	9.25	26484	ocstamp 6wk oc/oc	432-1,432-2,433-1		433-1	2014-01-07	2014-01-07		0	F	16	0.07	ROI_3	1	2	54.6	220	400	214	1	1.04	372.7	0.6916	0.84	660.7	1.0394	0.2	133	0.4021	2.78	1.52	1.26	90	0.232	1	710	570	0.44	880.5	1.3047	0.5	0.09	5.914	5.351	0
0026599	L	5	3	11.25	26484	ocstamp 6wk oc/oc	432-1,432-2,433-1		433-1	2014-01-07	2014-01-07		0	F	16	0.07	ROI_3	1	2	49.3	220	400	214	1	0.81	394.5	0.7179	0.84	805.2	1.2139	0	0	0.2075	2.05	1.01	1.04	90	0.633	1	710	570	0.66	977.6	1.422	0.67	0.145	5.073	4.16	0
0026599	L	5	4	13.25	26484	ocstamp 6wk oc/oc	432-1,432-2,433-1		433-1	2014-01-07	2014-01-07		0	F	16	0.07	ROI_3	1	2	42.6	220	400	214	1	0.96	491.3	0.8348	0.97	865.5	1.2866	0	0	0.2251	1.95	0.83	1.12	90	0.481	1	710	570	0.8	1059.9	1.5214	0.75	0.171	4.944	3.868	0
0026599	L	5	5	15.25	26484	ocstamp 6wk oc/oc	432-1,432-2,433-1		433-1	2014-01-07	2014-01-07		0	F	16	0.07	ROI_3	1	2	28.7	220	400	214	1	1.2	619	0.989	1.22	885.3	1.3106	0	0	0.1895	1.93	0.55	1.38	90	0.305	1	710	570	0.98	1090	1.5578	0.9	0.21	4.926	3.604	0
																									6.1	0.464939						0.131579		13.12								3.07	1		3.07
[truncated: 36 more columns]

## Sheet: Data summary
6 weeks old	Femur length	Tot Cnt	Tot Area	Tot Density	Crt Cnt	Crt Area	Crt Density	Trab Cnt	Trab Area	Trab Density
WT:
1) 389-3	14.96	6.41	15.44	0.415155	3.26	3.17	1.02839	0.08	2	0.04
2) 404-2	13.52	4.42	13.52	0.326923	1.98	2.08	0.951923	0.01	1.87	0.00534759
3) 404-3	14.56	4.45	12.86	0.346034	2.27	2.32	0.978448	0.01	1.87	0.00534759
4) 406-1	13.96	4.49	12.51	0.358913	1.97	2.02	0.975248	1e-05	1.63	6.13497e-06
5) 406-4	13.97	6.56	15.34	0.42764	2.91	3.02	0.963576	0.2	1.87	0.106952
6) 419-5	13.62	4.91	11.94	0.411223	2.29	2.27	1.00881	0.06	1.55	0.0387097
7) 431-4	13.38	4.98	12.56	0.396497	2.7	2.72	0.992647	0.06	1.6	0.0375
8) 433-3	14.17	5.05	13.62	0.370778	2.12	2.19	0.968037	0.13	1.68	0.077381
9) 468-2	14.25	6.18	15.04	0.410904	2.9	2.97	0.976431	0.19	2.08	0.0913462
10) 468-3	15	8.64	17.5	0.493714	4.72	4.68	1.00855	0.43	2.3	0.186957
11) 468-4	14.53	7.06	14.4	0.490278	3.89	3.76	1.03457	0.17	1.75	0.0971429
12) 469-2	14.17	6.71	14.27	0.470217	3.52	3.42	1.02924	0.18	1.84	0.0978261
ΔOC/ΔOC
1) 389-1	14.19	6.06	14.53	0.417068	2.59	2.7	0.959259	0.24	1.94	0.123711
2) 389-4	13.66	4.77	12.52	0.38099	1.99	2.06	0.966019	0.08	1.64	0.0487805
3) 401-4	14.04	4.53	13.25	0.341887	1.93	2.08	0.927885	0.08	1.63	0.0490798
4) 407-7	14.43	5.26	13.74	0.382824	2.18	2.21	0.986425	0.17	2.04	0.0833333
5) 412-1	14.84	7.03	15.82	0.444374	3.31	3.27	1.01223	0.27	2.09	0.129187
6) 412-3	12.92
7) 412-4	15.04	8.59	16.87	0.509188	4.58	4.48	1.02232	0.36	2.02	0.178218
8) 417-1	13.43	5.69	13.06	0.435681	3.21	3.17	1.01262	0.04	1.65	0.0242424
9) 417-2	13.06	4.41	11.6	0.380172	2.05	2.18	0.940367	0.1	1.61	0.0621118
10) 417-4	13.24	5.78	14.79	0.390805	2.22	2.36	0.940678	0.26	2.1	0.12381
11) 431-2	13.05	5.01	13.99	0.358113	2.05	2.16	0.949074	0.06	1.87	0.0320856
12) 431-3	12.95	4.94	12.54	0.393939	2.17	2.25	0.964444	0.06	1.53	0.0392157
13) 432-1	14.55	7.65	15.36	0.498047	3.87	3.88	0.997423	0.33	1.6	0.20625
14) 432-2	15.02	8.32	16.28	0.511057	4.82	4.75	1.01474	0.32	1.88	0.170213
15) 433-1	13.94	6.1	13.12	0.464939	3.07	3.07	1	0.2	1.52	0.131579
